# Supplementary material for: Structural variants in the Chinese population and their impact on phenotypes, diseases and population adaptation
Source: Nat Commun. 2021 Nov 11;12:6501. doi: 10.1038/s41467-021-26856-x (PMC8586011; doi:10.1038/s41467-021-26856-x)
Supplement: Supplementary file 3 — Supplementary Data 1-11 [file 41467_2021_26856_MOESM3_ESM.zip]

Archive with 12 entries (11 files):
- Supplementary Data 1-11/
- Supplementary Data 1-11/Supplementary Data 1.xlsx
- Supplementary Data 1-11/Supplementary Data 10.xlsx
- Supplementary Data 1-11/Supplementary Data 11.xlsx
- Supplementary Data 1-11/Supplementary Data 2.xlsx
- Supplementary Data 1-11/Supplementary Data 3.xlsx
- Supplementary Data 1-11/Supplementary Data 4.xlsx
- Supplementary Data 1-11/Supplementary Data 5.xlsx
- Supplementary Data 1-11/Supplementary Data 6.xlsx
- Supplementary Data 1-11/Supplementary Data 7.xlsx
- Supplementary Data 1-11/Supplementary Data 8.xlsx
- Supplementary Data 1-11/Supplementary Data 9.xlsx
