# Supplementary material for: Structural variants in the Chinese population and their impact on phenotypes, diseases and population adaptation
Source: Nat Commun. 2021 Nov 11;12:6501. doi: 10.1038/s41467-021-26856-x (PMC8586011; doi:10.1038/s41467-021-26856-x)
Supplement: Supplementary file 3 — Supplementary Data 1-11 [file 41467_2021_26856_MOESM3_ESM.zip › Supplementary Data 1-11/Supplementary Data 1.xlsx]

## Sheet: Data S1
Supplementary Data 1. Summary of sample information and sequencing statistics
Sample	Region	Read number	Read quality	Read length (bp)	Total bases (bp)	Depth
CN001	South	5977320	10.1	7894	47186326613	15.7
CN002	South	6999357	10.1	7181	50260961601	16.8
CN003	South	6908313	9.9	7799	53879154531	18
CN004	South	6918589	9.9	6969	48214922402	16.1
CN005	South	6494231	9.9	7433	48271899375	16.1
CN006	South	7118797	10	7300	51967369581	17.3
CN007	South	7174938	9.8	7969	57174903641	19.1
CN008	South	6826714	9.8	8635	58946310294	19.6
CN009	South	9759132	9.7	5329	52003928962	17.3
CN010	South	6198632	9.9	7888	48891826039	16.3
CN011	South	5975028	9.9	8209	49051624251	16.4
CN012	South	7219559	9.8	7459	53852619470	18
CN013	South	5864387	10.2	8360	49028474885	16.3
CN014	South	5410518	9.8	9027	48843097513	16.3
CN015	South	5107255	9.8	8409	42945924464	14.3
CN016	South	4679696	9.7	9328	43650787670	14.6
CN017	South	4872026	9.8	8986	43781407208	14.6
CN018	North	6309875	10.2	8669	54697515460	18.2
CN019	South	4942558	10.2	8920	44088275642	14.7
CN022	South	5109047	10.2	8936	45654788571	15.2
CN028	South	5310880	10.4	8528	45289402147	15.1
CN032	South	7160934	10.3	8092	57948618960	19.3
CN033	North	6892444	10.8	8706	60003955536	20
CN037	South	6979355	10.8	8012	55918605241	18.6
CN038	South	6284227	10.5	7145	44902316776	15
CN039	South	7948240	10.5	6013	47793455809	15.9
CN041	North	7308512	10.4	7310	53421654091	17.8
CN042	North	12721640	10.5	4285	54511543514	18.2
CN043	North	7458250	10.4	5967	44502877238	14.8
CN044	North	5091778	10.4	9056	46110122880	15.4
CN045	North	5785615	10.3	7702	44560244660	14.9
CN046	South	11445278	10.3	4550	52070677449	17.4
CN047	North	8101513	10.4	5632	45630781993	15.2
CN050	North	5428712	10.3	7906	42919424771	14.3
CN051	North	7593209	10.3	6617	50244007743	16.7
CN053	North	8288253	10	6900	57186622490	19.1
CN058	North	11121376	10.2	3853	42845666671	14.3
CN061	South	5562996	9.1	9500	52845933928	17.6
CN062	South	5984691	9.8	8442	50524244812	16.8
CN063	South	7938821	9.8	8432	66941931393	22.3
CN065	South	5953465	10.2	8147	48504266244	16.2
CN066	North	6711644	10.4	8160	54765313939	18.3
CN067	North	8493806	9.8	8179	69471995631	23.2
CN068	North	8672580	9.8	8022	69571701102	23.2
CN069	North	6215604	9.7	6837	42497735525	14.2
CN070	North	17478418	9.7	3167	55351562368	18.5
CN071	South	12631077	9.7	3681	46490887354	15.5
CN072	North	5227752	9.7	8689	45422653033	15.1
CN073	North	4887791	9.7	8810	43059337186	14.4
CN074	North	14738052	10.2	3629	53481858547	17.8
CN075	North	5597151	10.3	8431	47189567250	15.7
CN076	North	5851452	10.4	8516	49831176430	16.6
CN077	North	4871872	10.3	8820	42969976834	14.3
CN078	South	5296569	10.3	8694	46045879102	15.3
CN079	North	6078111	10.1	8377	50915709127	17
CN080	North	6437911	10.1	7601	48933252031	16.3
CN081	North	6973624	10.2	7768	54167838865	18.1
CN082	North	6953799	10.1	7869	54722238217	18.2
CN083	South	5855201	10.2	7782	45563813479	15.2
CN084	North	8860702	9.9	5419	48018202775	16
CN085	North	7611116	9.9	6347	48306853021	16.1
CN086	North	7784871	10	7189	55967647785	18.7
CN087	North	9936747	9.8	4480	44515721252	14.8
CN088	South	10146077	9.7	4242	43038662563	14.3
CN089	North	10777528	10.1	4526	48780411128	16.3
CN090	South	7409372	10.1	6245	46274313537	15.4
CN091	North	9679608	10.1	5142	49774663266	16.6
CN092	North	7816754	10.1	6192	48400618063	16.1
CN093	North	6322063	10	6532	41296619630	13.8
CN094	North	8222928	9.9	6347	52190172491	17.4
CN095	North	6988802	9.9	6468	45202602826	15.1
CN096	North	7319492	9.9	6303	46131482364	15.4
CN097	Southwest	8180223	9.9	6715	54933868654	18.3
CN098	North	9152175	9.9	6052	55386631670	18.5
CN099	North	6871461	10.1	7095	48754664206	16.3
CN100	South	9485513	10	6066	57539044138	19.2
CN101	North	8737195	10	5669	49534074107	16.5
CN102	South	9135469	10.1	5760	52615367013	17.5
CN103	North	5897408	10.1	8573	50557389015	16.9
CN104	North	9024923	10.2	6245	56360955919	18.8
CN105	North	7808298	10.2	6531	50999497604	17
CN106	North	7406387	10.2	6917	51228640565	17.1
CN107	North	5692282	10.2	7914	45050155618	15
CN108	North	5774131	10.2	8299	47918020653	16
CN109	North	6581140	10.6	8123	53457892800	17.8
CN110	North	9340201	10.5	6688	62462942282	20.8
CN111	North	8209807	10.6	6722	55189483175	18.4
CN112	North	8245966	10.6	6799	56063701398	18.7
CN113	North	7488878	10.6	7652	57302275768	19.1
CN114	North	7628653	10.2	7411	56538151559	18.8
CN115	North	6712814	10.2	7317	49115367788	16.4
CN116	North	6007461	10.2	7692	46211533994	15.4
CN117	North	5625313	10.2	7799	43869142742	14.6
CN118	North	5091695	10.2	8415	42848082016	14.3
CN119	North	6223217	10	7417	46159226666	15.4
CN120	South	5088599	9.9	9529	48489813276	16.2
CN121	North	10681133	10.1	4663	49805122581	16.6
CN122	South	8190207	10	5582	45713921880	15.2
CN123	North	11585418	10	4542	52617903590	17.5
CN124	North	10056984	10.1	4320	43443339347	14.5
CN125	South	6377308	10.4	6960	44386368076	14.8
CN126	South	8971369	10.1	5365	48127180904	16
CN127	South	6515540	10.2	6934	45180369617	15.1
CN128	South	11320776	10.3	4114	46578641744	15.5
CN129	North	17294122	10	2626	45405342300	15.1
CN130	South	6681320	9.9	6782	45312381648	15.1
CN131	North	6100218	10	7424	45285262391	15.1
CN132	South	5526203	10	7298	40327200684	13.4
CN133	South	6129292	10	7248	44421860857	14.8
CN134	North	6825969	10	6335	43245166871	14.4
CN135	North	6860079	10	6058	41556909187	13.9
CN136	North	7270486	9.7	5982	43490556435	14.5
CN137	South	9395078	9.8	4774	44854062037	15
CN138	South	8993124	9.9	4727	42513700958	14.2
CN139	South	10273733	10.2	4385	45051790965	15
CN140	South	9378213	10.1	5010	46979806198	15.7
CN141	South	13458853	10.2	3465	46630877026	15.5
CN142	South	11159010	9.9	4199	46854877278	15.6
CN143	South	13776109	9.9	2888	39786512232	13.3
CN144	North	5928023	10.4	8092	47968983243	16
CN145	North	6502975	10.3	7651	49753218712	16.6
CN146	North	6358253	10.4	7917	50338171017	16.8
CN147	South	5492307	10.4	8808	48374450157	16.1
CN148	North	6978266	10.3	7178	50086875520	16.7
CN149	North	7872367	9.6	7226	56882604694	19
CN150	North	8443099	9.6	6384	53904492815	18
CN151	Unknown	5466432	9.6	8826	48243851558	16.1
CN152	North	5513614	9.8	8547	47122016023	15.7
CN153	South	5306366	9.7	8328	44190745769	14.7
CN154	North	8768181	9.8	5492	48158098557	16.1
CN155	North	8023573	10	5938	47643793456	15.9
CN156	North	7619332	9.8	5529	42124683166	14
CN157	South	5716025	10	8390	47959322628	16
CN158	South	5422738	9.8	9064	49150758616	16.4
CN159	North	5482280	10.3	8918	48891783240	16.3
CN160	South	6132387	10.3	9000	55189755550	18.4
CN161	Unknown	8899206	10.3	6622	58931468933	19.6
CN162	North	8925217	10.3	5963	53219809979	17.7
CN163	North	10198477	10.3	5776	58908289017	19.6
CN164	South	7307098	10.4	5796	42352963190	14.1
CN165	North	8847178	10.3	5233	46297713663	15.4
CN166	North	4953361	10.3	9194	45542519067	15.2
CN167	North	8455803	10.4	6050	51157003272	17.1
CN168	North	7600066	10	7121	54120455622	18
CN169	North	6693980	10.2	7542	50484393216	16.8
CN170	North	6605149	10.2	7498	49526929472	16.5
CN171	North	6395200	10.2	8143	52074772766	17.4
CN172	North	4982169	10.2	8972	44699170686	14.9
CN173	North	6035416	10	8346	50371832622	16.8
CN174	South	6099043	10.2	8451	51541483854	17.2
CN175	South	4998201	10.2	9412	47041338249	15.7
CN176	South	6221075	9.7	8858	55105285910	18.4
CN177	South	5395440	9.6	9552	51535114183	17.2
CN178	North	6336125	9.7	7310	46316330376	15.4
CN179	South	6588896	9.7	7978	52563209514	17.5
CN180	North	6538281	9.7	8266	54042823332	18
CN181	South	5582596	10.3	8773	48976753699	16.3
CN182	North	6031055	10.4	8728	52641030760	17.5
CN183	South	5421694	10.4	9577	51921662560	17.3
CN184	South	7037653	10.8	8404	59141737663	19.7
CN185	South	8095804	10.9	6714	54352435514	18.1
CN186	South	6436161	10.8	7805	50235471153	16.7
CN187	North	13169237	10.5	4479	58985116139	19.7
CN188	North	8624454	10.3	5734	49451833538	16.5
CN189	North	6664111	10.3	7724	51473340904	17.2
CN190	North	6064294	10.3	7898	47893353856	16
CN191	South	10611231	10.2	5064	53730187809	17.9
CN192	South	16314320	10.2	3459	56432452444	18.8
CN193	North	8129391	10.2	5731	46585729164	15.5
CN194	South	17047437	10.1	3228	55024885088	18.3
CN195	South	7294303	9.7	7798	56880804859	19
CN196	South	9242727	10.2	7948	73462930511	24.5
CN197	South	6751507	9.8	9582	64693258770	21.6
CN198	North	6522414	9.9	8756	57110861300	19
CN199	North	6612228	10	8209	54277580172	18.1
CN200	North	6989495	10	7582	52995609882	17.7
CN201	North	5873243	10	8102	47582400183	15.9
CN202	North	5033704	10	8795	44272692748	14.8
CN203	North	7164151	10.3	7711	55239445564	18.4
CN204	North	5201479	10.3	8550	44474204670	14.8
CN205	North	5999857	10.3	7671	46025665633	15.3
CN206	North	6484449	10.3	6834	44312953994	14.8
CN207	South	8974952	10.3	5237	46999537952	15.7
CN208	South	5869200	9.9	7366	43233720962	14.4
CN209	South	5671371	10.1	9416	53399043601	17.8
CN210	South	7048213	10.1	9203	64862025460	21.6
CN211	South	7154075	10.1	9020	64527005075	21.5
CN212	North	7072347	10.1	7412	52422239384	17.5
CN213	North	5681598	10.1	9164	52063087802	17.4
CN214	North	4471712	10	10252	45843819256	15.3
CN215	North	6305048	10.1	7869	49617093269	16.5
CN216	North	7805699	10.1	8076	63038012192	21
CN217	North	9059331	9.9	5716	51781808783	17.3
CN218	South	7267042	9.9	6520	47379424269	15.8
CN219	South	7186388	10	6746	48478714490	16.2
CN220	South	5249207	10	8358	43872920530	14.6
CN221	North	7974087	9.9	6402	51052533470	17
CN222	South	6544339	10.2	6670	43652826393	14.6
CN223	South	11330011	10.3	4757	53896717704	18
CN224	South	10689730	10.3	4370	46708927905	15.6
CN225	South	9436947	10.3	5449	51424505166	17.1
CN226	South	6426644	10.4	7440	47814977152	15.9
CN227	South	7171980	10.2	7033	50437524503	16.8
CN228	North	5515113	10.1	9143	50423851462	16.8
CN229	South	5877948	10.1	8728	51302699215	17.1
CN230	South	6090594	10.1	8627	52541355849	17.5
CN231	North	8139941	10.2	5516	44898649980	15
CN232	South	6833967	9.7	7128	48713478389	16.2
CN233	North	10919804	9.6	5857	63952000172	21.3
CN234	South	7874867	9.7	5858	46133725841	15.4
CN235	South	10843813	9.7	4309	46729862609	15.6
CN236	South	8967787	9.5	5547	49745212786	16.6
CN237	South	9814850	9.8	4639	45531080007	15.2
CN238	South	8486516	9.6	6344	53841864266	17.9
CN239	South	15734708	9.7	2861	45013870424	15
CN240	North	10520488	9.6	5168	54367597630	18.1
CN241	South	14855482	9.6	2821	41906216209	14
CN242	South	6623209	9.9	6627	43892666810	14.6
CN243	South	13171943	9.7	4445	58546476027	19.5
CN244	South	9290186	9.8	6336	58859311487	19.6
CN245	South	7261022	9.9	5831	42339660118	14.1
CN246	South	7631838	10	5773	44061128574	14.7
CN247	South	8804371	9.8	5260	46310148749	15.4
CN248	South	7506056	9.7	5682	42648564703	14.2
CN249	South	11894431	9.7	4079	48512475916	16.2
CN250	South	10667810	9.7	4785	51040137382	17
CN251	South	8031647	9.7	5904	47414909634	15.8
CN252	South	8136548	9.9	6255	50895833564	17
CN253	South	9462665	9.9	6006	56831583126	18.9
CN254	South	8824706	10	5023	44321669970	14.8
CN255	Unknown	15698053	9.9	3554	55782796134	18.6
CN256	South	10764425	9.9	5015	53987650881	18
CN257	North	12671655	9.6	4738	60040037100	20
CN258	South	6352469	9.7	7063	44866800891	15
CN259	North	8709482	9.6	5952	51842708492	17.3
CN260	Southwest	6490195	9.7	7290	47315763741	15.8
CN261	South	5617741	9.8	7782	43719653124	14.6
CN262	South	6995251	9.8	6343	44369685636	14.8
CN263	South	6622432	9.7	6803	45051747213	15
CN264	South	6792869	10.2	6571	44633963259	14.9
CN265	South	7817530	10.2	6236	48747892198	16.2
CN266	South	7862995	10.2	6994	54996934017	18.3
CN267	South	7504506	10.3	5996	44994937980	15
CN268	South	6133786	10.2	7914	48543540932	16.2
CN269	South	6501620	9.7	6520	42390717455	14.1
CN270	South	6006066	9.7	7926	47604815126	15.9
CN271	South	6748712	10.2	6328	42708236541	14.2
CN272	South	8235611	10.1	6976	57449675030	19.1
CN273	North	7962781	10.1	6276	49976469775	16.7
CN274	South	6711011	10.2	6369	42743784870	14.2
CN275	South	9000386	10.2	6717	60459063269	20.2
CN276	South	7130985	10.2	7000	49916236767	16.6
CN277	South	8903779	10.2	5384	47940625634	16
CN278	South	5930778	10.2	7391	43836044152	14.6
CN279	South	5566907	10.2	7734	43053600221	14.4
CN280	South	6431483	10.2	6965	44796215561	14.9
CN281	South	7965931	10.2	6213	49491278916	16.5
CN282	South	9181195	10.2	5019	46078041431	15.4
CN283	South	6184104	10.2	6810	42114925798	14
CN284	South	13866267	10.2	3536	49028273516	16.3
CN285	South	6002968	10	7476	44877748828	15
CN286	South	4964531	10.1	8725	43313676538	14.4
CN287	South	8732987	10.1	6418	56049842101	18.7
CN288	South	7406530	10.1	7466	55295447994	18.4
CN289	South	7804311	10.2	6693	52232573953	17.4
CN290	South	8063275	10.1	6924	55832069356	18.6
CN291	South	6212284	9.9	7407	46014133081	15.3
CN292	South	5292652	9.9	8994	47601551098	15.9
CN293	South	5451506	9.9	8267	45068175356	15
CN294	South	5879554	10	7994	46999870502	15.7
CN295	South	5883178	9.9	7512	44193102781	14.7
CN296	South	10302471	10	4547	46841894907	15.6
CN297	South	5246952	10	8350	43809796457	14.6
CN298	South	6024714	10	7308	44028115361	14.7
CN299	South	8029363	10	5876	47179975114	15.7
CN300	South	6583696	10	7034	46311769632	15.4
CN301	South	8134226	10.3	6932	56387776114	18.8
CN302	South	9374889	10.2	7176	67273783853	22.4
CN303	South	6520328	10.2	8341	54384813262	18.1
CN304	South	7873336	10.3	6460	50864264344	17
CN305	South	8598255	10.2	6548	56302986601	18.8
CN306	South	8975647	10.1	5346	47987610948	16
CN307	North	6206940	10.6	7709	47848773108	15.9
CN308	South	5814046	10.5	8927	51902608862	17.3
CN309	North	5335425	10.5	8697	46400519289	15.5
CN310	Unknown	6360928	10.5	8062	51282395436	17.1
CN311	South	6072005	10.4	7590	46088959696	15.4
CN312	South	10975959	10.4	5696	62521388481	20.8
CN313	South	13474175	10.3	3881	52287080087	17.4
CN314	South	5797662	10	7795	45190749482	15.1
CN315	South	6292973	10	7189	45238587230	15.1
CN316	South	6981106	10.1	6080	42445809119	14.1
CN317	South	7004952	10.1	7082	49607677478	16.5
CN318	North	6941408	10	6372	44230807860	14.7
CN319	South	6349445	9.8	6880	43685248507	14.6
CN320	South	6189428	9.8	7506	46460437578	15.5
CN321	South	6264147	9.9	7407	46398648564	15.5
CN322	South	6755772	9.8	7146	48277199190	16.1
CN323	South	7500002	9.8	6283	47123295958	15.7
CN324	South	5769441	9.8	7888	45509465697	15.2
CN325	South	6070621	9.7	7475	45378139001	15.1
CN326	South	6477082	9.6	6940	44952277177	15
CN327	South	4729280	9.6	9568	45250387410	15.1
CN328	South	6279038	9.7	7137	44811786888	14.9
CN329	South	5611033	9.8	8469	47520105980	15.8
CN330	South	6638046	10	6673	44298244448	14.8
CN331	South	6307971	9.8	8150	51412677544	17.1
CN332	South	7419103	9.8	6495	48188195498	16.1
CN333	South	6310207	9.8	7702	48599404175	16.2
CN334	Unknown	7532739	9.9	7112	53569938749	17.9
CN335	South	6890875	9.9	7566	52138101853	17.4
CN336	South	6538283	9.9	6692	43750821130	14.6
CN337	South	5558609	9.9	7722	42925534747	14.3
CN338	North	6266363	9.9	7485	46902242458	15.6
CN339	North	6395551	9.5	7640	48863757842	16.3
CN340	South	6782758	9.8	7272	49321772304	16.4
CN341	South	6325065	9.8	7689	48632756908	16.2
CN342	South	7392683	9.7	7117	52611932834	17.5
CN343	South	5961559	9.8	7776	46357758084	15.5
CN344	South	5541916	9.7	9044	50123337918	16.7
CN345	South	5167126	9.5	8286	42816742273	14.3
CN346	South	6656003	9.9	8204	54603242652	18.2
CN347	South	5182877	9.6	9191	47633959360	15.9
CN348	South	6547827	9.8	6890	45113749470	15
CN349	South	7391383	9.9	6834	50513844241	16.8
CN350	South	7232197	9.8	6391	46219257863	15.4
CN351	South	12853614	9.9	3493	44895065059	15
CN352	South	7334185	9.9	6846	50208988880	16.7
CN353	South	13347791	10.1	4541	60612328481	20.2
CN355	Unknown	1995140	9.3	21874	43642316289	14.5
CN356	Unknown	2489393	9.5	22143	55123574997	18.4
CN357	Unknown	4486641	9.4	17859	80126407860	26.7
CN358	Unknown	4284777	9.5	18684	80057078720	26.7
CN359	Unknown	3317965	8.8	19199	63702994977	21.2
CN360	Unknown	3874529	9.6	18075	70033060980	23.3
CN361	Southwest	3381287	9.5	17578	59434494910	19.8
CN362	Southwest	3175683	9.5	17387	55216325130	18.4
CN363	Unknown	2394958	9.1	17256	41328213005	13.8
CN364	Unknown	4044423	9.3	16713	67594675016	22.5
CN365	Unknown	2333857	9.4	16982	39632292057	13.2
CN366	Unknown	2929140	9.5	17189	50348439790	16.8
CN367	Southwest	3268779	9.6	18726	61211238674	20.4
CN368	Southwest	2660052	9.2	17885	47575774631	15.9
CN369	Unknown	2622267	9.1	18051	47333503767	15.8
CN370	Unknown	4159193	9.7	16616	69110517422	23
CN371	Southwest	2423253	9.1	18303	44351653432	14.8
CN372	Southwest	2545762	9.4	19968	50833382963	16.9
CN373	Unknown	4086681	9.9	17233	70423573793	23.5
CN374	Unknown	3333385	9.2	16480	54935349796	18.3
CN375	Southwest	2009894	9.9	19532	39257252448	13.1
CN376	Southwest	3519861	9.5	17562	61813994324	20.6
CN377	Unknown	2865042	10	17739	50821461081	16.9
CN378	Southwest	3439451	8.8	15463	53184029003	17.7
CN379	Southwest	4502039	9.6	18275	82273082718	27.4
CN380	Southwest	4001439	9.7	16218	64896392389	21.6
CN381	Southwest	3237836	9.4	18846	61020796404	20.3
CN382	Southwest	4365654	9.6	17598	76828135399	25.6
CN383	Southwest	3180789	9.8	19181	61010176921	20.3
CN384	Southwest	3461589	9.8	17411	60270442095	20.1
CN385	Unknown	3543486	9.9	18138	64270639794	21.4
CN386	Unknown	3607997	9.6	17938	64720493455	21.6
CN387	Southwest	5199153	8.9	14494	75357849380	25.1
CN388	Southwest	3657325	9.9	17395	63620261786	21.2
CN389	Southwest	2882686	9.3	19534	56309112210	18.8
CN390	Southwest	4529275	9.8	17713	80224844973	26.7
CN391	Southwest	3313124	9.3	15392	50996624958	17
CN392	Southwest	2760042	9.3	20925	57752771625	19.3
CN393	Southwest	3687468	9.3	17083	62991055235	21
CN394	Unknown	2750878	9.7	15593	42895179055	14.3
CN395	Southwest	3504650	9.6	19106	66959507981	22.3
CN396	Southwest	2284422	9.2	18226	41635113335	13.9
CN397	Southwest	3126065	9.3	19241	60147273807	20
CN398	Southwest	2171297	9.2	19216	41724419326	13.9
CN399	Southwest	2634949	9.1	18315	48259407818	16.1
CN400	Southwest	3233950	9.3	15978	51671573013	17.2
CN401	Unknown	2776666	8.9	17099	47478497967	15.8
CN402	Unknown	3098016	9.6	18823	58315200239	19.4
CN403	Unknown	2450665	9.6	17224	42209532896	14.1
CN404	Southwest	2847041	9.5	18648	53090472083	17.7
CN405	Southwest	2920783	9.8	19029	55580631556	18.5
CN406	Southwest	3200487	9.8	17457	55870584607	18.6
CN407	Southwest	4348467	9.9	14129	61438443631	20.5
CN408	Southwest	4941064	9.9	16055	79328645639	26.4
CN409	Southwest	4876284	9.9	16680	81335514530	27.1
CN410	Southwest	4899916	9.9	16242	79585916257	26.5
CN411	Southwest	3404612	8.9	14434	49141114386	16.4
CN412	Southwest	3834657	8.6	11913	45681878264	15.2
CN413	Southwest	3212949	8.6	11671	37496576979	12.5
CN414	Southwest	2864881	8.4	13378	38327028177	12.8
CN415	Southwest	4422285	9.6	11936	52783387342	17.6
CN416	Southwest	3416183	8.6	11975	40907432575	13.6
CN417	Southwest	3337153	9.4	18062	60274373337	20.1
CN418	Southwest	4054614	9.7	18291	74162140955	24.7
CN419	Unknown	4304436	9.6	10401	44769303197	14.9
CN420	Unknown	3966190	8.9	15068	59762207328	19.9
CN421	Southwest	2399037	9.1	19116	45858685349	15.3
CN422	Southwest	3223455	9.4	19047	61396929659	20.5
CN423	Southwest	3307066	9.1	13223	43730121217	14.6
CN424	Southwest	3565523	9.5	17016	60671813961	20.2
CN425	Southwest	2485241	8.9	18265	45392878933	15.1
CN426	Southwest	3832711	9	10778	41309844604	13.8
CN427	Unknown	4659585	9.2	14204	66185358915	22.1
CN428	Unknown	3999968	9.3	14271	57082222203	19
CN429	Southwest	3012485	9.2	12996	39149959476	13
CN430	Southwest	10544431	9.2	8518	89816354167	29.9
Ave.	-	6814834	9.9	8811	51046830442	17
Std.	-	2672505	0.4	4267	8036991055	2.7
Max.	-	17478418	10.9	22143	89816354167	29.9
Min.	-	1995140	8.4	2626	37496576979	12.5
