# Supplementary material for: Structural variants in the Chinese population and their impact on phenotypes, diseases and population adaptation
Source: Nat Commun. 2021 Nov 11;12:6501. doi: 10.1038/s41467-021-26856-x (PMC8586011; doi:10.1038/s41467-021-26856-x)
Supplement: Supplementary file 3 — Supplementary Data 1-11 [file 41467_2021_26856_MOESM3_ESM.zip › Supplementary Data 1-11/Supplementary Data 10.xlsx]

## Sheet: Data S10
Supplementary Data 10. Association for SVs and clinical phenotypes
Traita	Chromosome	Start	End	Average SV lengthb	SV type	P valuec	MAF	Region	Gene
ALT	4	187091193	187091266	75	DEL	1.143e-06	0.0912	Intergenic	FAT1, ZFP42
ALT	17	79319798	79319907	107	DEL	1.434e-07	0.0502	Intron	RBFOX3
AST	1	1289945	1290063	225	DEL	7.378e-07	0.0578	Intron	SCNN1D
AST	4	187091193	187091266	75	DEL	1.143e-06	0.0912	Intergenic	FAT1, ZFP42
AST	17	79319798	79319907	107	DEL	1.434e-07	0.0502	Intron	RBFOX3
BACT	2	132228724	132228724	635	INS	8.261e-08	0.0714	Intergenic	TUBA3D, GPR39
BACT	2	235410588	235410588	54	INS	1.709e-06	0.0593	Intergenic	SH3BP4, AGAP1
BACT	5	570650	570881	227	DEL	1.735e-09	0.0502	Intergenic	SLC9A3, CEP72
BACT	8	143205952	143206016	83	DEL	2.417e-07	0.0927	Intergenic	LY6H, GPIHBP1
BACT	13	104768586	104768586	139	INS	6.351e-07	0.0532	Intergenic	SLC10A2, DAOA
BACT	17	1482832	1482832	79	INS	5.388e-08	0.0547	Intron	MYO1C
BACT	21	43278688	43278760	70	DEL	3.4e-07	0.0517	Intergenic	CRYAA, SIK1
CAST	9	25186647	25186701	63	DEL	1.116e-06	0.1793	Intergenic	IZUMO3, CAAP1
GCT	22	32000110	32000173	71	DEL	7.903e-07	0.0638	Intergenic	YWHAH, SLC5A1
GLU	1	9411108	9411306	189	DUP	3.257e-07	0.079	Intergenic	SPSB1,SLC25A33
HCT	9	13222872	13222872	65	INS	8.84e-07	0.076	Intron	MPDZ
LDL-C	13	26242123	26242123	296	INS	7.056e-07	0.3951	Intergenic	RNF6, CDK8
MOABS	5	487530	487530	244	INS	1.721e-06	0.0562	Intron	SLC9A3
MUCS	5	170802747	170802801	54	DEL	1.115e-06	0.152	Intron	GABRP
MUCS	11	120085282	120085395	147	DEL	9.033e-08	0.0517	Intergenic	NECTIN1, TRIM29
RDW-CV	11	48098509	48098818	308	DEL	8.324e-07	0.4833	Intron	PTPRJ
SRC	5	42534212	42534268	68	DEL	2.355e-07	0.0532	Intron	GHR
SRC	7	158975662	158975716	55	DEL	7.295e-07	0.0881	Intergenic	WDR60, VIPR2
TG	21	44978586	44978718	126	DEL	5.425e-07	0.0623	Intergenic	FAM207A, ADARB1
XTAL	5	474203	474304	114	DEL	2.085e-08	0.0973	Intron	SLC9A3
XTAL	9	30001109	30001109	54	INS	1.814e-06	0.0547	Intergenic	LINGO2, ACO1
XTAL	10	28858409	28858409	78	INS	1.241e-06	0.0729	Intergenic	BAMBI, LYZL1
a, ALT: Alanine transaminase; AST: Aspartate aminotransferase; BACT: Urinary bacteria; CAST: Urinary casts; GCT: Glutamyl transpeptidase; GLU: Blood glucose; HCT: Hematocrit; LDL-C: Low-density lipoprotein cholesterol; MOABS: Absolute monocyte count; MUCS: Mucus; RDW-CV: Red cell volume distribution width - coefficient of variation; SRC: Small round epithelial cell; TG: Triglyceride; XTAL: Crystal
b, The average length of this SV in multiple samples, not the exact difference between start and end of the SV.
c, The genome-wide association study (GWAS) was performed using PLINK v1.90b4 with linear regression under an additive genetic model for the quantitative traits, and age, sex, body mass index (BMI), and the first ten principal components were included as covariates. The genome-wide significant threshold was set to be 1.7×10-6 through Bonferroni correction (0.05/29,510).
