# Supplementary material for: Structural variants in the Chinese population and their impact on phenotypes, diseases and population adaptation
Source: Nat Commun. 2021 Nov 11;12:6501. doi: 10.1038/s41467-021-26856-x (PMC8586011; doi:10.1038/s41467-021-26856-x)
Supplement: Supplementary file 3 — Supplementary Data 1-11 [file 41467_2021_26856_MOESM3_ESM.zip › Supplementary Data 1-11/Supplementary Data 11.xlsx]

## Sheet: Data S11
Supplementary Data 11. Information of SVs with significant PBS between Southern and Northern Chinese
Population	Chr	SV start	SV enda	SV type	SV length	PBSb	Frequency in North	Frequency in South	Region	Gene symbolc
North	1	175650716	175651174	DUP	458	0.141029	0.346	0.152	gene	TNR
North	2	1622122	1622313	DEL	191	0.099963	0.163	0.028	intergenic	TPO,PXDN
North	2	91507502	91507565	INS	63	0.099482	0.644	0.533	intergenic	RPIA,TEKT4
North	2	114633146	114633441	INS	295	0.102468	0.154	0.328	gene	DPP10
North	2	241805214	241805348	DEL	134	0.116813	0.279	0.098	intergenic	GAL3ST2,NEU4
North	3	95749273	95752155	DUP	2882	0.157778	0.471	0.275	intergenic	NSUN3,MTRNR2L12
North	3	195490943	195491074	DEL	131	0.096206	0.231	0.093	intergenic	ACAP2,PPP1R2
North	4	49263611	49290207	DUP	26596	0.115477	0.24	0.096	intergenic	CWH43,DCUN1D4
North	6	29925897	29925954	DEL	57	0.279702	0.125	0.447	intergenic	HLA-G,HLA-A
North	6	29932879	29933199	DEL	320	0.206289	0.087	0.361	intergenic	HLA-G,HLA-A
North	6	32490039	32490358	INS	319	0.116295	0.375	0.225	intergenic	HLA-DRA,HLA-DRB5
North	6	32490656	32490991	DEL	335	0.179087	0.538	0.326	intergenic	HLA-DRA,HLA-DRB5
North	6	32492188	32492488	INS	300	0.10865	0.346	0.197	intergenic	HLA-DRA,HLA-DRB5
North	6	32572368	32572445	DEL	77	0.099485	0.769	0.576	intergenic	HLA-DRB5,HLA-DRB1
North	6	32591519	32591640	DEL	121	0.105576	0.654	0.424	intergenic	HLA-DRB1,HLA-DQA1
North	6	33059792	33059943	INS	151	0.135141	0.317	0.124	intergenic	HLA-DOA,HLA-DPA1
North	6	33061084	33061135	DEL	51	0.097274	0.029	0.152	intergenic	HLA-DOA,HLA-DPA1
North	7	13070549	13070667	DEL	118	0.106196	0.779	0.596	intergenic	ARL4A,ETV1
North	7	68169308	68169363	DEL	55	0.14621	0.769	0.659	intergenic	SPDYE21P,AUTS2
North	8	136953562	136953675	DEL	113	0.112598	0.106	0.258	intergenic	KHDRBS3,FAM135B
North	9	19238465	19238536	DEL	71	0.104136	0.096	0.25	gene	DENND4C
North	9	132513903	132514112	DEL	209	0.18096	0.106	0.311	gene	CFAP77
North	10	42087329	42087403	DEL	74	0.107761	0.76	0.538	intergenic	ZNF37A,ZNF33B
North	14	105521059	105521170	DEL	111	0.166224	0.154	0.394	intergenic	TEDC1,TMEM121
North	14	105573303	105573387	DEL	84	0.239835	0.163	0.457	intergenic	TMEM121,IGHA2
North	14	105589593	105589727	DEL	134	0.134268	0.173	0.379	intergenic	IGHA2,IGHE
North	14	105597063	105597283	INS	220	0.099089	0.308	0.096	intergenic	IGHA2,IGHE
North	14	105691502	105697802	INV	6300	0.21491	0.038	0.222	intergenic	IGHG2,IGHA1
North	14	105714489	105714657	DEL	168	0.127879	0.404	0.139	intergenic	IGHA1,IGHG1
North	14	105722574	105722756	INS	182	0.112258	0.231	0.053	intergenic	IGHA1,IGHG1
North	14	105744902	105745061	DEL	159	0.09775	0.183	0.386	intergenic	IGHG1,IGHG3
North	14	105745231	105745330	INS	99	0.125676	0.413	0.189	intergenic	IGHG1,IGHG3
North	14	105770260	105770445	DEL	185	0.112084	0.221	0.04	gene	IGHG3
North	15	34346664	34346741	INS	77	0.108297	0.269	0.121	gene	NUTM1
North	16	33337373	33337512	INS	139	0.106816	0.433	0.295	intergenic	TP53TG3E,TP53TG3B
North	17	43252545	43285047	DEL	32502	0.100654	0	0.045	gene	CCDC200
North	18	108438	108533	INS	95	0.122472	0.048	0.167	intergenic	TUBB8P12,USP14
North	19	382571	382700	DEL	129	0.148477	0.019	0.184	intergenic	THEG,C2CD4C
North	19	8423007	8423067	DEL	60	0.143406	0.365	0.172	gene	MARCH2
North	21	20588312	20588375	DEL	63	0.114252	0.462	0.301	intergenic	TMPRSS15,NCAM2
South	1	372615	372781	DEL	166	0.120016	0.202	0.104	intergenic	OR4F5,OR4F29
South	1	55666329	55666852	INS	523	0.122932	0.567	0.407	intergenic	USP24,PLPP3
South	1	55666782	55666875	DEL	93	0.145614	0.51	0.27	intergenic	USP24,PLPP3
South	2	11091283	11091503	DEL	220	0.085553	0.615	0.477	intergenic	KCNF1,C2orf50
South	2	16148440	16148642	INS	202	0.08721	0.577	0.455	intergenic	MYCN,FAM49A
South	2	68451873	68452336	INS	463	0.260642	0.462	0.179	intergenic	PLEK,FBXO48
South	2	90394402	90394629	DEL	227	0.09551	0.654	0.78	intergenic	RPIA,TEKT4
South	3	10035	10767	DUP	732	0.11404	0.125	0.035	intergenic	CHL1
South	3	10780072	10780234	DEL	162	0.087071	0.221	0.101	intergenic	ATP2B2,SLC6A11
South	3	195784478	195784571	DEL	93	0.145824	0.279	0.49	exon	MUC4
South	3	195786542	195786634	INS	92	0.225878	0.087	0.321	exon	MUC4
South	4	9457248	9457315	INS	67	0.084156	0.404	0.26	intergenic	DEFB131A,SLC2A9
South	4	154157047	154164149	INS	7102	0.101111	0.26	0.131	intergenic	SFRP2,DCHS2
South	4	189881499	189882871	INS	1372	0.088529	0.337	0.172	intergenic	TRIML1,FRG1
South	6	32531521	32533021	DEL	1500	0.09401	0.76	0.556	intergenic	HLA-DRB5,HLA-DRB1
South	7	2972457	2972558	INS	101	0.08886	0.298	0.141	gene	CARD11
South	7	56367838	56368891	DEL	1053	0.132166	0.394	0.581	intergenic	NUPR2,ZNF479
South	7	108188804	108194765	INS	5961	0.107137	0.279	0.179	gene	NRCAM
South	8	6114015	6114076	DEL	61	0.085338	0.375	0.192	intergenic	CSMD1,MCPH1
South	8	38525869	38525942	DEL	73	0.099791	0.971	0.851	gene	C8orf86
South	8	77343491	77344785	INS	1294	0.095295	0.423	0.316	intergenic	PEX2,PKIA
South	8	123670214	123670956	INS	742	0.120589	0.837	0.659	intergenic	KLHL38,ANXA13
South	9	63799780	63799857	DEL	77	0.092286	0.067	0.02	intergenic	CNTNAP3C,ANKRD20A4
South	9	125814025	125819190	INS	5165	0.102722	0.192	0.121	gene	PBX3
South	9	137502731	137504169	INS	1438	0.114668	0.606	0.439	gene	PNPLA7
South	9	137567473	137567840	DEL	367	0.11091	0.49	0.295	gene	DPH7
South	10	42074736	42074860	INS	124	0.169325	0.394	0.664	intergenic	ZNF37A,ZNF33B
South	10	42093609	42093682	DEL	73	0.084405	0.173	0.114	intergenic	ZNF37A,ZNF33B
South	12	132412943	132413165	DEL	222	0.097686	0.24	0.495	intergenic	GALNT9,FBRSL1
South	14	105693349	105693532	DEL	183	0.092881	0.087	0.313	intergenic	IGHG2,IGHA1
South	15	20341846	20341919	DEL	73	0.132734	0.077	0.237	intergenic	GOLGA6L6
South	17	43277170	43304809	DUP	27639	0.145499	0.538	0.348	gene	CCDC200
South	19	140255	140405	DEL	150	0.121268	0.615	0.449	intergenic	PARD6G,PLPP2
South	19	8768392	8792588	INV	24196	0.131928	0.24	0.162	intergenic	OR2Z1,ZNF558
South	19	30796598	30798627	DEL	2029	0.10769	0.788	0.568	intergenic	ZNF536,TSHZ3
South	20	31074163	31074276	INS	113	0.105795	0.596	0.432	intergenic	ZNF337,DEFB115
South	20	31185872	31185929	DEL	57	0.085006	0.337	0.24	intergenic	ZNF337,DEFB115
South	21	8411648	8412026	INS	378	0.089245	0.462	0.341	intergenic	KCNE1B,TPTE
South	21	10671701	10671774	DEL	73	0.098847	0.404	0.273	intergenic	TPTE,POTED
South	22	38110042	38111921	INS	1879	0.093207	0.433	0.298	gene	BAIAP2L2,PLA2G6
a, The end position of INS was remarked as the sum of start position and the INS length;
b, We regarded the rank of 99.9% PBS as the threshold for evidence of departure from neutrality;
c, The nearest upstream and downstream protein coding genes.
