# Supplementary material for: Structural variants in the Chinese population and their impact on phenotypes, diseases and population adaptation
Source: Nat Commun. 2021 Nov 11;12:6501. doi: 10.1038/s41467-021-26856-x (PMC8586011; doi:10.1038/s41467-021-26856-x)
Supplement: Supplementary file 3 — Supplementary Data 1-11 [file 41467_2021_26856_MOESM3_ESM.zip › Supplementary Data 1-11/Supplementary Data 2.xlsx]

## Sheet: Data S2-1
Supplementary Data 2. Summary of clinical traits
Category	Trait	Abbreviation	Unit	No. of sample	Mean	No. of male	Mean of male	No. of female	Mean of female
Biochemical detection	Alanine transaminase	ALT	U/L	327	21.55	167	26.86	160	16
	-	AS/AL	-	312	1.18	158	0.98	154	1.38
	Aspartate aminotransferase	AST	U/L	327	20.44	167	22.05	160	18.77
	Glutamyl transpeptidase	GCT	U/L	312	26.64	158	32.69	154	20.43
	Blood glucose	GLU	mmol/L	315	5.75	160	5.95	155	5.56
	Blood urea nitrogen	BUN	mmol/L	307	4.82	154	5.11	153	4.53
	Creatinine	CRE	umol/L	327	73.71	167	85.39	160	61.52
	Uric acid	UA	umol/L	327	371.8	167	421.49	160	319.94
	Total cholesterol	CHO	mmol/L	327	5.4	167	5.33	160	5.47
	High-density lipoprotein cholesterol	HDL-C	mmol/L	297	1.51	154	1.33	143	1.7
	Low-density lipoprotein cholesterol	LDL-C	mmol/L	319	3.1	162	3.14	157	3.05
	Triglyceride	TG	mmol/L	327	1.3	167	1.48	160	1.11
Tumor markers	Carcinoembryonic antigen	CEA	ng/ml	325	1.95	167	2.24	158	1.64
	Alpha fetoprotein	AFP	ng/ml	322	3.25	167	3.28	155	3.23
Blood check	Absolute basophil count	BA#	x 109/L	327	0	167	0	160	0
	Basophil percentage of leukocytes	BA%	%	327	0.01	167	0.01	160	0.02
	Absolute eosinophil count	EO#	x 109/L	327	0.15	167	0.18	160	0.13
	Eosinophil percentage of leukocytes	EO%	%	327	2.49	167	2.78	160	2.2
	Hematocrit	HCT	%	327	41.41	167	43.9	160	38.8
	Hemoglobin concentration	HGB	g/L	327	139.77	167	149.95	160	129.14
	Absolute lymphocyte count	LYM#	x 109/L	327	2.11	167	2.19	160	2.04
	Lymphocyte percentage of leukocytes	LYM%	%	327	34.6	167	34.26	160	34.95
	Mean corpuscular hemoglobin	MCH	pg	327	29.27	167	29.64	160	28.89
	Mean corpuscular hemoglobin concentration	MCHC	g/L	327	337.01	167	341.47	160	332.36
	Mean corpuscular volume	MCV	fL	327	86.74	167	86.73	160	86.74
	Absolute monocyte count	MO#	x 109/L	327	0.36	167	0.4	160	0.32
	Monocyte percentage of leukocytes	MO%	%	327	5.77	167	6.13	160	5.39
	Mean platelet volume	MPV	fL	320	10.12	165	10.07	155	10.17
	Absolute neutrophil count	NE#	x 109/L	327	3.6	167	3.71	160	3.47
	Neutrophil percentage of leukocytes	NE%	%	327	57.13	167	56.83	160	57.44
	Thrombocytocrit	PCT	%	320	0.23	165	0.22	155	0.25
	Platelet volume distribution width	PDW	fL	320	11.8	165	11.75	155	11.86
	Platelet large cell ratio	P-LCR	%	320	25.75	165	25.39	155	26.14
	Platelet count	PLT	x 109/L	327	232.69	167	222.06	160	243.78
	Red cell volume distribution width - coefficient of variation	RDW-CV	%	327	13.07	167	12.87	160	13.28
	Leukocyte count	WBC	x 109/L	327	6.22	167	6.47	160	5.97
	Erythrocyte count	RBC	x 1012/L	327	4.8	167	5.09	160	4.49
	Red cell volume distribution width - standard deviation	RDW-SD	fL	327	41.14	167	40.53	160	41.78
Urine test	Urinary bacteria	BACT	/μL	319	243.83	165	2.22	154	502.69
	Mucus	MUCS	/μL	319	0.95	165	1.14	154	0.74
	Urine pH	pH	-	319	6.06	165	6.12	154	6
	Urinary specific gravity	SG	-	303	1.03	155	1.04	148	1.03
	Urinary erythrocyte	Urine RBC	/μL	319	22.7	165	31.35	154	13.43
	Urinary casts	CAST	-	319	0.14	165	0.1	154	0.19
	Crystal	XTAL	/μL	319	6.44	165	2.85	154	10.28
	Small round epithelial cell	SRC	/μL	319	4.28	165	0.98	154	7.81
	Urine leukocyte count	Urine WBC	/μL	319	9.52	165	4.75	154	14.63
Basic health assessment	-	Height	cm	287	166.01	146	172.29	141	159.5
	-	Weight	kg	287	63.86	146	71.75	141	55.7
	Systolic blood pressure	SBP	mmHg	293	121.94	149	126.97	144	116.73
	Diastolic blood pressure	DBP	mmHg	293	72.86	149	76.4	144	69.19
	-	Pulse	/minute	293	79.03	149	78.44	144	79.65
	Body mass index	BMI	-	287	23.05	146	24.18	141	21.89

## Sheet: Data S2-2
Supplementary Data 2. Summary of clinical traits
Category	Trait	Abbreviation	Unit	No. of sample	Positive cases	No. of male	Positive cases of male	No. of female	Positive cases of female
Epstein-Barr virus antibody test	-	EBNA1-IgA	-	295	8	151	7	144	1
	-	Zta-IgA	-	295	7	151	4	144	3
	-	Rta-IgG	-	301	13	154	8	147	5
	-	EBEA-IgA	-	317	2	160	0	157	2
	-	EBVCA-IgA	-	317	35	160	19	157	16
Urine test	Urine glucose	Urine GLU	-	319	7	165	6	154	1
	Urinary bilirubin	BIL	-	319	0	165	0	154	0
	Urine occult blood	BLD	-	319	29	165	6	154	23
	-	COLOR (Yellow)	-	319	256	165	146	154	110
	Urinary ketone	KET	-	319	3	165	0	154	3
	Urinary leukocyte	LEU	-	319	28	165	1	154	27
	Urinary nitrite	NIT	-	319	2	165	0	154	2
	Urinary protein	PRO	-	319	12	165	10	154	2
	Turbidity	TURB	-	319	11	165	3	154	8
	Urobilinogen	URO	-	319	2	165	2	154	0
