# Supplementary material for: Structural variants in the Chinese population and their impact on phenotypes, diseases and population adaptation
Source: Nat Commun. 2021 Nov 11;12:6501. doi: 10.1038/s41467-021-26856-x (PMC8586011; doi:10.1038/s41467-021-26856-x)
Supplement: Supplementary file 3 — Supplementary Data 1-11 [file 41467_2021_26856_MOESM3_ESM.zip › Supplementary Data 1-11/Supplementary Data 3.xlsx]

## Sheet: Data S3
Supplementary Data 3. SV statistics of different filtering processes for each sample
Sample	Originala	Filter_depthb	Filter_lengthc	Filter_regiond
CN001	19970	18654	18630	18342
CN002	19951	18831	18806	18521
CN003	19975	18935	18907	18623
CN004	19612	18436	18417	18120
CN005	19729	18505	18483	18187
CN006	19741	18653	18631	18354
CN007	20318	19405	19378	19061
CN008	20367	19439	19411	19090
CN009	19418	18321	18294	18035
CN010	19884	18774	18752	18461
CN011	19839	18712	18686	18396
CN012	19844	18848	18818	18523
CN013	19797	18665	18634	18338
CN014	19916	18758	18730	18435
CN015	19675	18280	18258	17998
CN016	19741	18336	18312	18044
CN017	19778	18401	18378	18120
CN018	20523	19535	19506	19190
CN019	19742	18382	18351	18057
CN022	19961	18691	18671	18375
CN028	20026	18590	18571	18295
CN032	20585	19604	19576	19258
CN033	20841	20006	19979	19656
CN037	20666	19679	19655	19317
CN038	19765	18437	18409	18138
CN039	19879	18669	18649	18360
CN041	20310	19255	19231	18938
CN042	20097	19024	19001	18705
CN043	19808	18417	18396	18112
CN044	19947	18677	18655	18371
CN045	20000	18706	18686	18399
CN046	20016	18863	18837	18563
CN047	19928	18603	18579	18326
CN050	19670	18254	18231	17967
CN051	20025	18863	18834	18518
CN053	20124	19215	19189	18908
CN058	19087	17536	17520	17293
CN061	19936	18790	18764	18471
CN062	20098	18899	18878	18571
CN063	20491	19729	19696	19364
CN065	19886	18710	18687	18396
CN066	20369	19332	19306	19012
CN067	20620	19894	19867	19528
CN068	20609	19934	19906	19584
CN069	19339	17948	17932	17687
CN070	18563	17258	17241	17014
CN071	18851	17229	17213	16964
CN072	19821	18436	18412	18138
CN073	19302	17904	17883	17630
CN074	19434	18096	18077	17817
CN075	20080	18845	18821	18562
CN076	20326	19212	19187	18899
CN077	19972	18561	18540	18266
CN078	19843	18592	18568	18272
CN079	20266	19087	19060	18767
CN080	19953	18780	18757	18473
CN081	20429	19403	19373	19077
CN082	20461	19500	19472	19156
CN083	19788	18474	18455	18178
CN084	19504	18147	18126	17849
CN085	19725	18447	18424	18150
CN086	19981	19016	18990	18669
CN087	19081	17545	17526	17288
CN088	18945	17215	17190	16949
CN089	19539	18233	18211	17946
CN090	19632	18283	18259	17985
CN091	19519	18241	18217	17937
CN092	19812	18528	18515	18227
CN093	19166	17555	17535	17267
CN094	20005	18884	18855	18552
CN095	19347	17953	17930	17677
CN096	19525	18161	18138	17887
CN097	20220	19121	19094	18798
CN098	20120	19060	19035	18743
CN099	20007	18858	18834	18572
CN100	20528	19545	19521	19219
CN101	20082	18860	18836	18569
CN102	20319	19237	19216	18924
CN103	20340	19223	19196	18896
CN104	20638	19669	19644	19343
CN105	20166	19088	19066	18800
CN106	20099	18997	18971	18698
CN107	20049	18724	18698	18430
CN108	20141	18907	18878	18601
CN109	20644	19510	19477	19168
CN110	20776	19892	19861	19540
CN111	20573	19489	19466	19154
CN112	20631	19438	19411	19095
CN113	20779	19755	19733	19428
CN114	20482	19522	19499	19206
CN115	20178	18974	18949	18658
CN116	19895	18571	18542	18272
CN117	19674	18332	18315	18052
CN118	19755	18365	18343	18068
CN119	19781	18469	18447	18168
CN120	19982	18838	18813	18538
CN121	19665	18451	18432	18178
CN122	19650	18382	18356	18121
CN123	19868	18687	18660	18386
CN124	18991	17450	17424	17164
CN125	19751	18401	18379	18108
CN126	19525	18282	18257	18004
CN127	19686	18371	18346	18055
CN128	19021	17625	17602	17344
CN129	17479	15678	15664	15463
CN130	19647	18309	18291	18026
CN131	19701	18380	18357	18091
CN132	19675	18124	18101	17828
CN133	19762	18379	18352	18079
CN134	19472	18026	18006	17764
CN135	19433	17789	17770	17529
CN136	19173	17669	17647	17410
CN137	19282	17842	17822	17569
CN138	19202	17583	17568	17322
CN139	19113	17657	17643	17405
CN140	19588	18190	18169	17911
CN141	18825	17329	17305	17053
CN142	19245	17853	17831	17573
CN143	18196	16131	16116	15903
CN144	20044	18798	18776	18477
CN145	20077	18942	18916	18639
CN146	20234	19140	19118	18828
CN147	20191	19083	19056	18775
CN148	19974	18815	18789	18504
CN149	20096	19103	19078	18806
CN150	19880	18794	18767	18500
CN151	19860	18634	18612	18363
CN152	19839	18590	18563	18275
CN153	19490	18159	18140	17879
CN154	19746	18411	18386	18121
CN155	19726	18507	18488	18227
CN156	19260	17671	17652	17403
CN157	19934	18711	18690	18415
CN158	20248	19006	18982	18722
CN159	20217	19100	19075	18771
CN160	20537	19576	19552	19247
CN161	20507	19595	19568	19263
CN162	20301	19217	19194	18911
CN163	20664	19661	19637	19340
CN164	19451	17993	17968	17707
CN165	19651	18370	18349	18085
CN166	19882	18594	18574	18293
CN167	19881	18773	18746	18457
CN168	20145	19162	19132	18837
CN169	19995	18927	18907	18618
CN170	20214	19088	19057	18754
CN171	20316	19207	19181	18885
CN172	19918	18637	18616	18331
CN173	19770	18710	18686	18414
CN174	20206	19143	19121	18809
CN175	20054	18830	18806	18507
CN176	20352	19366	19340	19037
CN177	20182	19134	19115	18831
CN178	19565	18284	18262	17988
CN179	20100	19006	18984	18702
CN180	19941	18922	18901	18611
CN181	20195	18973	18950	18652
CN182	20300	19224	19193	18893
CN183	20362	19288	19263	18968
CN184	20854	19960	19924	19586
CN185	20442	19478	19456	19137
CN186	20274	19191	19169	18841
CN187	20218	19232	19210	18923
CN188	19931	18760	18739	18469
CN189	20230	19098	19076	18761
CN190	19987	18866	18847	18548
CN191	19926	18781	18758	18460
CN192	18873	17726	17705	17430
CN193	19871	18507	18485	18225
CN194	18646	17396	17369	17102
CN195	20165	19144	19123	18825
CN196	20864	20119	20085	19714
CN197	20710	19861	19838	19522
CN198	20711	19608	19575	19249
CN199	20580	19508	19476	19169
CN200	20350	19308	19268	19010
CN201	20091	18879	18850	18578
CN202	19851	18408	18381	18138
CN203	20399	19420	19392	19115
CN204	19910	18524	18501	18229
CN205	19836	18487	18465	18190
CN206	19853	18515	18497	18249
CN207	19603	18363	18338	18082
CN208	19350	17944	17928	17671
CN209	20295	19221	19192	18884
CN210	20820	20051	20016	19688
CN211	20736	19957	19924	19602
CN212	20120	19104	19082	18812
CN213	20149	19089	19062	18782
CN214	20061	18757	18729	18474
CN215	20130	18954	18927	18664
CN216	20426	19581	19551	19235
CN217	19946	18754	18733	18456
CN218	19503	18278	18257	17994
CN219	19999	18754	18730	18452
CN220	19630	18277	18251	17994
CN221	19792	18691	18664	18379
CN222	19525	18086	18061	17804
CN223	19930	18851	18823	18538
CN224	19608	18243	18222	17982
CN225	19948	18821	18803	18507
CN226	19887	18696	18673	18385
CN227	19775	18599	18574	18293
CN228	20279	19126	19102	18805
CN229	20143	19081	19050	18738
CN230	20312	19257	19231	18945
CN231	19713	18337	18320	18069
CN232	19612	18410	18383	18116
CN233	19979	19123	19096	18815
CN234	19105	17745	17727	17474
CN235	18877	17413	17395	17171
CN236	19071	17764	17743	17510
CN237	19112	17755	17741	17494
CN238	19629	18592	18568	18301
CN239	17767	16123	16108	15914
CN240	19716	18676	18653	18400
CN241	17613	15643	15626	15439
CN242	19421	18081	18061	17811
CN243	19429	18444	18416	18167
CN244	20177	19238	19221	18929
CN245	19274	17768	17754	17521
CN246	19301	17906	17885	17646
CN247	19144	17816	17794	17553
CN248	19051	17533	17517	17275
CN249	18895	17605	17585	17341
CN250	19334	18205	18187	17952
CN251	19204	17868	17850	17611
CN252	19906	18752	18726	18452
CN253	19717	18760	18734	18454
CN254	19301	17796	17779	17545
CN255	18682	17479	17459	17215
CN256	19707	18622	18594	18331
CN257	19943	19021	18997	18746
CN258	19146	17752	17736	17488
CN259	19455	18351	18334	18056
CN260	19367	18157	18134	17878
CN261	19405	17999	17978	17760
CN262	19543	18136	18118	17865
CN263	19256	17905	17885	17648
CN264	19781	18475	18453	18202
CN265	19972	18751	18733	18465
CN266	20379	19305	19282	18986
CN267	19721	18324	18297	18055
CN268	20188	18973	18943	18659
CN269	19020	17575	17550	17311
CN270	19525	18357	18336	18089
CN271	19535	18039	18025	17779
CN272	20165	19174	19143	18840
CN273	19871	18630	18612	18341
CN274	19743	18195	18174	17906
CN275	20435	19553	19531	19244
CN276	20046	18880	18855	18540
CN277	19756	18577	18555	18278
CN278	19706	18396	18369	18094
CN279	19793	18430	18405	18154
CN280	19710	18353	18326	18047
CN281	19993	18795	18773	18501
CN282	19820	18444	18418	18156
CN283	19419	17977	17959	17704
CN284	19443	18035	18013	17782
CN285	19665	18337	18322	18045
CN286	19673	18299	18278	17999
CN287	20029	19122	19093	18807
CN288	20065	19139	19117	18789
CN289	20105	18976	18955	18654
CN290	20296	19277	19255	18960
CN291	19988	18626	18598	18323
CN292	20037	18912	18879	18600
CN293	20055	18691	18671	18388
CN294	19844	18632	18605	18322
CN295	19422	18037	18016	17738
CN296	19367	17981	17963	17735
CN297	19521	18159	18133	17856
CN298	19476	18132	18112	17870
CN299	19442	18259	18233	17985
CN300	19670	18414	18393	18143
CN301	20266	19353	19326	19043
CN302	20744	19916	19886	19565
CN303	20100	19129	19101	18831
CN304	19818	18650	18628	18353
CN305	19893	18976	18952	18673
CN306	19564	18273	18253	17985
CN307	19933	18651	18626	18346
CN308	20455	19331	19304	18976
CN309	20083	18797	18776	18482
CN310	20518	19372	19350	19051
CN311	20031	18741	18717	18422
CN312	20377	19474	19451	19109
CN313	19325	18027	18004	17739
CN314	19616	18352	18327	18061
CN315	19431	18118	18098	17851
CN316	19128	17720	17701	17471
CN317	19803	18616	18594	18337
CN318	19497	18098	18078	17821
CN319	19439	18010	17983	17733
CN320	19693	18466	18447	18194
CN321	19579	18319	18300	18050
CN322	19555	18321	18299	18043
CN323	19628	18346	18327	18069
CN324	19469	18197	18170	17916
CN325	19306	18063	18042	17802
CN326	19411	18083	18066	17829
CN327	19480	18263	18244	17984
CN328	19304	17950	17928	17686
CN329	19744	18545	18526	18271
CN330	19351	17945	17925	17652
CN331	19801	18742	18718	18447
CN332	19392	18148	18120	17855
CN333	19681	18570	18548	18267
CN334	19576	18594	18570	18299
CN335	20048	19055	19029	18754
CN336	19442	18057	18040	17799
CN337	19185	17796	17777	17516
CN338	19593	18318	18297	18031
CN339	21123	19402	19386	19137
CN340	19613	18441	18414	18176
CN341	19636	18462	18435	18165
CN342	19665	18595	18569	18308
CN343	19593	18302	18267	18014
CN344	19548	18436	18415	18155
CN345	19172	17781	17762	17521
CN346	19780	18761	18739	18459
CN347	19604	18393	18371	18126
CN348	19327	18021	18003	17774
CN349	19768	18625	18594	18313
CN350	19397	18143	18120	17879
CN351	18844	17338	17322	17085
CN352	19693	18611	18591	18293
CN353	20682	19518	19494	19218
CN355	18731	18423	18400	18159
CN356	19873	19726	19698	19417
CN357	20717	20637	20602	20184
CN358	20911	20848	20813	20431
CN359	19635	19528	19504	19162
CN360	20817	20722	20687	20310
CN361	19301	19019	18990	18689
CN362	19961	19795	19774	19462
CN363	18658	18219	18198	17951
CN364	20406	20311	20276	19935
CN365	18498	18131	18105	17910
CN366	19251	18978	18959	18673
CN367	20170	20021	19992	19628
CN368	19205	18964	18938	18644
CN369	19068	18818	18790	18498
CN370	21530	21423	21392	21153
CN371	18840	18545	18521	18247
CN372	19389	19159	19132	18821
CN373	21657	21538	21507	21196
CN374	19847	19699	19668	19407
CN375	19019	18544	18524	18273
CN376	20288	20163	20132	19802
CN377	20575	20360	20338	20061
CN378	19279	19124	19100	18834
CN379	20824	20743	20709	20281
CN380	20585	20471	20441	20086
CN381	19999	19891	19856	19513
CN382	20849	20772	20736	20350
CN383	20217	20063	20042	19677
CN384	20286	20139	20104	19735
CN385	20464	20345	20314	19950
CN386	20604	20470	20434	20074
CN387	20193	20106	20074	19740
CN388	20520	20390	20360	20032
CN389	19529	19338	19311	18998
CN390	21075	20999	20955	20548
CN391	19328	19082	19056	18769
CN392	20000	19846	19822	19491
CN393	20138	20025	19996	19674
CN394	19072	18771	18748	18524
CN395	20489	20376	20334	19982
CN396	18574	18213	18190	17927
CN397	20027	19894	19873	19550
CN398	18820	18470	18445	18172
CN399	18977	18736	18720	18416
CN400	19391	19190	19164	18898
CN401	18854	18579	18560	18267
CN402	19986	19820	19787	19448
CN403	18443	18111	18086	17802
CN404	19539	19361	19332	19031
CN405	20044	19854	19821	19496
CN406	20035	19877	19842	19532
CN407	21466	21324	21294	20985
CN408	22686	22619	22584	22270
CN409	22569	22444	22401	22050
CN410	22453	22362	22322	21991
CN411	18903	18667	18640	18378
CN412	18655	18399	18378	18128
CN413	17791	17318	17296	17057
CN414	17773	17320	17299	17075
CN415	18782	18627	18599	18290
CN416	18002	17635	17612	17359
CN417	20316	20180	20144	19818
CN418	22493	22400	22368	22033
CN419	19804	19468	19442	19176
CN420	19689	19556	19535	19237
CN421	18579	18281	18255	17987
CN422	20089	19943	19916	19584
CN423	18404	18070	18048	17769
CN424	19942	19790	19761	19418
CN425	18309	18022	18002	17727
CN426	17997	17592	17568	17316
CN427	20097	19955	19924	19600
CN428	23012	22840	22812	22505
CN429	17961	17569	17553	17298
CN430	20179	20096	20060	19697
Ave.	19820	18794	18769.8	18489.1
Std.	680.619	905.589	902.162	875.463
Min.	17479	15643	15626	15439
Max.	23012	22840	22812	22505
a. SV number from raw callset detected by at least two tools in Sniffles, NanoSV and NanoVar. SV mainly contained deletion, insertion, inversion and duplication;
b. SVs supported by at least three reads based on “Original” callset;
c. SV number by filtering SV length based on “Filter_depth” callset;
d. SV number by filtering SV from ultra-high coverage and centromeric region based on “Filter_length” callset.
