# Supplementary material for: Structural variants in the Chinese population and their impact on phenotypes, diseases and population adaptation
Source: Nat Commun. 2021 Nov 11;12:6501. doi: 10.1038/s41467-021-26856-x (PMC8586011; doi:10.1038/s41467-021-26856-x)
Supplement: Supplementary file 3 — Supplementary Data 1-11 [file 41467_2021_26856_MOESM3_ESM.zip › Supplementary Data 1-11/Supplementary Data 4.xlsx]

## Sheet: Data S4
Supplementary Data 4. Manually checked INVs of HG002
Chr	Start	End	Length	No. of reference readsa	No. of alternative readsb	Lable	Overlapc
1	45710230	45710590	360	15	6	pass	no
1	187497344	187497593	249	2	5	pass	no
1	197787659	197788855	1196	3	6	pass	HGSVC
1	248408763	248633043	224280	23	11	pass	no
2	94187942	94496017	308075	10	6	pass	no
2	95946252	97156223	1209971	15	7	pass	no
2	138247429	138251019	3590	5	12	pass	HGSVC
2	158332476	158362096	29620	21	5	pass	no
2	240685790	240688967	3177	11	3	pass	HGSVC
3	44699740	44700556	816	3	20	pass	HGSVC
3	80015319	80015947	628	7	4	pass	no
3	82152798	82154465	1667	2	3	pass	no
3	187413745	187424412	10667	11	3	pass	HGSVC
4	92649032	92649146	114	0	4	pass	no
4	145694063	145694375	312	20	4	pass	HGSVC
4	158353101	158371937	18836	10	6	fail	no
5	17529984	17582276	52292	0	14	pass	no
5	148174675	148175053	378	0	11	fail	no
5	179633980	179655175	21195	19	31	pass	HGSVC
6	12431798	12432273	475	5	12	pass	no
6	31041443	31042318	875	1	10	pass	no
6	32503514	32503779	265	0	3	pass	no
6	106721332	106723006	1674	1	19	pass	HGSVC
6	130527042	130531149	4107	5	7	pass	HGSVC
7	40839777	40840871	1094	8	12	pass	HGSVC
7	67019304	67020341	1037	0	6	pass	no
7	70955983	70973885	17902	5	23	pass	HGSVC
7	100972640	100976128	3488	7	10	pass	no
7	107418984	107422333	3349	1	24	pass	HGSVC
8	6297863	6299769	1906	2	8	pass	HGSVC
8	8055915	12611663	4555748	1	3	pass	HGSVC
8	72111385	72111630	245	6	3	pass	no
8	102423124	102423779	655	14	7	pass	HGSVC
9	62806330	62818568	12238	56	27	pass	no
9	123976373	123991043	14670	8	26	pass	HGSVC
10	13063027	13063276	249	14	4	pass	no
10	26570663	27316836	746173	7	8	pass	no
10	27316836	27338166	21330	17	13	pass	no
10	37105146	37113836	8690	19	10	pass	HGSVC
10	57497899	57498224	325	11	4	pass	no
10	73659961	73660147	186	16	8	pass	HGSVC
10	91443588	91446029	2441	5	17	pass	HGSVC
10	125502113	125508658	6545	8	4	fail	no
11	1915734	1939797	24063	0	3	pass	no
11	49715000	49731324	16324	3	21	pass	HGSVC
11	55597046	55667023	69977	6	3	pass	no
11	55676540	55690279	13739	10	3	pass	no
11	62097839	62098038	199	4	15	pass	HGSVC
11	99819337	99820566	1229	1	5	fail	no
12	12392062	12393519	1457	1	19	pass	HGSVC
12	17768361	17855575	87214	12	4	pass	HGSVC
12	30248337	30348816	100479	17	7	pass	no
12	86845556	86857785	12229	5	7	pass	HGSVC
14	34547864	34562449	14585	21	10	pass	HGSVC
14	60604530	60611662	7132	8	16	pass	HGSVC
14	105693942	105698235	4293	9	11	pass	HGSVC
15	28424885	28498450	73565	15	7	pass	no
16	14894752	14937510	42758	15	7	pass	no
16	14917179	15030400	113221	13	6	pass	HGSVC
16	21583121	22699431	1116310	20	13	pass	HGSVC
16	29226833	29227250	417	1	16	pass	no
16	34571511	34589077	17566	110	130	pass	HGSVC
16	48616971	48617396	425	8	8	pass	no
16	75204667	75222752	18085	3	27	pass	HGSVC
16	85155340	85156002	662	1	7	pass	HGSVC
17	5982839	5983105	266	2	18	pass	HGSVC
17	19188938	19189319	381	9	6	pass	no
17	21795850	21825847	29997	10	14	pass	no
17	30621882	30625590	3708	11	7	pass	no
17	37995901	37997181	1280	23	15	pass	no
17	43232909	43323831	90922	12	5	pass	HGSVC
17	45592731	46252361	659630	19	5	pass	HGSVC
18	12145099	12146508	1409	1	18	pass	HGSVC
19	38769331	38788027	18696	8	4	pass	HGSVC
19	54297005	54577178	280173	9	8	pass	no
20	10807817	10808435	618	7	15	pass	HGSVC
20	47896055	48516446	620391	11	4	pass	no
21	26001844	26002385	541	0	15	pass	no
21	26648364	26649406	1042	0	23	pass	HGSVC
21	40028843	40033182	4339	6	16	pass	HGSVC
22	10784644	11068987	284343	0	41	pass	no
X	6219008	6220344	1336	2	8	pass	HGSVC
X	48396306	48399111	2805	4	3	pass	HGSVC
X	101602193	101616307	14114	6	3	pass	HGSVC
X	141585257	141589189	3932	7	3	pass	HGSVC
Note:
a, The number of reads for the reference allele
b, The number of reads for alternative allele, it also means the number of supported reads for SVs.
c, Whether the INVs of HG002 detected by our strategy can be found in the dataset of HGSVC (Peter Ebert etal., Science, 2021).
