# Supplementary material for: Structural variants in the Chinese population and their impact on phenotypes, diseases and population adaptation
Source: Nat Commun. 2021 Nov 11;12:6501. doi: 10.1038/s41467-021-26856-x (PMC8586011; doi:10.1038/s41467-021-26856-x)
Supplement: Supplementary file 3 — Supplementary Data 1-11 [file 41467_2021_26856_MOESM3_ESM.zip › Supplementary Data 1-11/Supplementary Data 5.xlsx]

## Sheet: Data S5
Supplementary Data 5. Summary of Uniquely detected SVs by one caller and the overlaps with benchmark set
	Sniffles		NanoVar		NanoSV
	Uniquea	Overlapb	Unique	Overlap	Unique	Overlap
Total	2416	171	2611	309	10478	1473
Total INS	1001	118	1749	255	8216	1061
Total DEL	1415	53	862	54	2262	412
INS (50-100 bp)	422	57	90	18	3999	493
INS (100-1000 bp)	496	39	1355	182	4105	521
INS (1000-5000 bp)	78	8	223	49	88	27
INS (>5000 bp)	5	4	81	6	24	20
DEL (50-100 bp)	525	24	120	21	1534	330
DEL (100-1000 bp)	750	22	672	26	710	81
DEL (1000-5000 bp)	85	6	34	7	7	1
DEL (>5000bp)	55	1	36	0	11	0
Note: a, The number of SV detected by each caller for HG002 with 15-fold coverage on Nanopore platform; b,The number of SVs overlapped with the dataset v0.6 of HG002 in GIAB (Justin M. Zook et al., Nature Biotechnology, 2020).
