# Supplementary material for: Structural variants in the Chinese population and their impact on phenotypes, diseases and population adaptation
Source: Nat Commun. 2021 Nov 11;12:6501. doi: 10.1038/s41467-021-26856-x (PMC8586011; doi:10.1038/s41467-021-26856-x)
Supplement: Supplementary file 3 — Supplementary Data 1-11 [file 41467_2021_26856_MOESM3_ESM.zip › Supplementary Data 1-11/Supplementary Data 6.xlsx]

## Sheet: Data S6
Supplementary Data 6. Annotation of repeat sequences in SVs
	DEL		INS		DUP		INV		Total
Type	Number	Ratio （%）	Number	Ratio （%）	Number	Ratio （%）	Number	Ratio （%）	Number	Ratio （%）
SINEs	9895	17.8	9951	23.2	441	11.1	55	7.1	20342	19.7
LINEs	3779	6.8	2631	6.1	258	6.5	107	13.9	6775	6.6
LTR elements	2051	3.7	491	1.1	119	3	26	3.4	2687	2.6
DNA elements	376	0.7	71	0.2	14	0.4	4	0.5	465	0.5
Unclassified	7	0	2	0	0	0	0	0	9	0
Small RNA	22	0	29	0.1	0	0	0	0	51	0
Satellites	2376	4.3	1063	2.5	79	2	10	1.3	3528	3.4
STRs	3650	6.6	3352	7.8	72	1.8	0	0	7074	6.9
VNTRs	14787	26.7	9746	22.7	1384	35	6	0.8	25923	25.1
Combination	6207	11.2	2710	6.3	1454	36.8	514	66.8	10885	10.6
All	43150	77.8	30046	70	3821	96.6	722	93.8	77739	75.4
Total SV number	55476	100	42912	100	3956	100	770	100	103114	100
SINE: short interspersed nuclear elements; LINE: long interspersed nuclear element; LTR: long tandem repeat; STR: tandem motif lengths of <= 6 bp; VNTR: tandem motif lengths of >= 7 bp; Combination: e.g., combinations of multiple VNTRs and MEIs
