# Supplementary material for: Structural variants in the Chinese population and their impact on phenotypes, diseases and population adaptation
Source: Nat Commun. 2021 Nov 11;12:6501. doi: 10.1038/s41467-021-26856-x (PMC8586011; doi:10.1038/s41467-021-26856-x)
Supplement: Supplementary file 3 — Supplementary Data 1-11 [file 41467_2021_26856_MOESM3_ESM.zip › Supplementary Data 1-11/Supplementary Data 7.xlsx]

## Sheet: Data S7-1
Supplementary Data 7. Summary of PCR validation results of singletons
variant type		number of assays	number of validated variants	number of non validated variants	validation rate
INS		100	96	4	0.96
DEL		54	49	5	0.908
Total		154	145	9	0.942

## Sheet: Data S7-2
Supplementary Data 7. Summary of PCR validation results of singletons
Sample	Verification Status	SV ID	Forward primer	Reverse primer	Predicted product size from reference (bp)	Novel (not find in public datasets)	pLoF (loss-of-function)
CN028	Validated	1_99147804_99148084_280_DEL_0/1_CN028_7	TTGGGTGCTAGTGTCTGCTC	CAAGCAAGCTTTGCAACAAAT	599	yes	no
CN028	Validated	13_112836279_112836595_316_INS_0/1_CN028_27	AGCCATTCTGCTGTGGAGAG	AACCGAGTGTGCTGTTCTCA	664	yes	no
CN028	Validated	17_4086352_4086462_106_INS_0/1_CN028_48	AATGACTCTCAACATAACACAGCTA	CTGTAGCCCGAGGGAAGAAT	508	yes	no
CN028	Validated	4_47471232_47471537_311_INS_0/1_CN028_83	GCAATAGAGGGAGCCCATAA	TGGGGAGTTTTGTAACAGCA	661	no	no
CN028	Validated	4_97103615_97103898_284_INS_0/1_CN028_90	TGACTGTTGGAGGCACATGA	TGTGTCTAGGATACCCCGTGA	541	yes	no
CN028	Validated	X_53536025_53536330_305_INS_0/1_CN028_142	ACCTACCCTTGGGAATGAGG	ATCCATCTTCCCACTGCAAC	637	no	no
CN033	Validated	19_1029116_1029474_358_DEL_1/1_CN033_46	CTCTGGGCTACGAGCTGTTT	CGCTTCCTCATCTCTTCCTG	680	no	no
CN033	Validated	3_105774782_105775143_361_INS_0/1_CN033_95	CAGAAATTTCAGCCCCTTGA	AGTCACCACCAAGATTGGAA	692	yes	no
CN033	Validated	5_29795931_29796155_224_INS_1/1_CN033_101	TTCATTGTCTTGATTTTCTGAGGA	AGCTTAAGGTCCTGCGCATA	554	yes	no
CN033	Validated	6_106117488_106117796_305_INS_0/1_CN033_115	CAAACCATTCAGCCCATCTT	GTATATTGCCTGGGCCAGAA	686	yes	no
CN037	Validated	1_152245054_152245345_285_INS_0/1_CN037_2	TCAGAGGTTTGGTTTCCTGA	GTGGACATATGGGTGGATCA	629	no	no
CN037	Validated	17_75825545_75825865_320_INS_0/1_CN037_33	GGACTGAGGACTGAGGACCA	GCCTCTGTGTCCAAGGCTAA	679	yes	no
CN037	Validated	2_102305264_102305591_327_INS_0/1_CN037_47	TCCTTCACCCACTGTTCTCA	CTGACCCTCAGGAACCATGT	673	no	no
CN037	Validated	7_95005489_95005809_319_INS_1/1_CN037_97	TTGTTTATTCAGGGCACTCAG	TGTCTGGTAACAAGGGAAAGG	595	yes	no
CN038	Validated	1_151421319_151421511_192_DEL_0/1_CN038_5	CTGCACTCACCTAGTTTTGGA	AGAATTTGACTGCCCTGCTG	552	yes	no
CN038	Validated	12_39764658_39764973_309_INS_1/1_CN038_21	AACCAGGACATTGAAAATCCA	TACTGCAGCTTCCAGGGACT	636	yes	no
CN038	Validated	2_197207573_197207879_305_INS_0/1_CN038_53	CTGCGGATGGCACATTAAG	CCAACAGCCCAATAATAGCAA	618	no	no
CN038	Validated	6_168537243_168537399_156_DEL_0/1_CN038_97	ATGCCAAGGAGACCCTGACT	GCTTCTTACATCCTGCAGAGC	506	no	no
CN039	Validated	1_188972667_188972989_322_DEL_0/1_CN039_5	TGGTCAAGAATCTTTGTCTCAGG	TGATGACTACCCGTGGAAGA	716	no	no
CN039	Validated	21_45342995_45343119_124_DEL_1/1_CN039_67	CCATTAAAATCCAGGCCAAA	CTGCGTTCCGTATGCATCT	504	no	no
CN039	Validated	5_25293838_25294138_299_INS_0/1_CN039_81	AAAACCCACTCTGGTTTGTCA	TGTGGTTCCGATTATCTCACA	605	yes	no
CN039	Validated	6_73824925_73825166_247_INS_0/1_CN039_86	AATTGCCCTGTATTCCGAAG	GCCCCAACATTACAAGTGC	630	yes	no
CN039	Validated	6_131102330_131102474_144_INS_0/1_CN039_89	TGAGTCAGAAATTCCAAAAGCA	CCACAATAAAACAAAACCTCCTC	507	no	no
CN046	Validated	21_32757122_32757433_310_INS_0/1_CN046_66	TCAAGAGTCTGCACCGTGAC	TCAGCTAGATCATACCAAAAGTAGGA	655	no	no
CN046	Validated	8_21968720_21968924_204_DEL_0/1_CN046_116	ATTTGTCCTGTGGGAGATGC	ATGGCATGATATTGGGGAAA	552	yes	no
CN003	Not Validated	11_124208083_124208214_131_DEL_0/1_CN003_16	TCCAAAACCTTCAGCACTTG	TGATACGTGTTACTCTGAGTGGATG	500	no	no
CN003	Validated	5_56149062_56149380_316_INS_0/1_CN003_79	TGCTGGCTGAGAGGTCAGTA	GGCTTCTATTCTGAAGGCTTTG	634	yes	no
CN009	Validated	10_130473891_130474017_60_INS_0/1_CN009_20	CCGGTACAAGATGTCAAATGAA	GAATCCAGACCCCACCACTA	504	yes	no
CN009	Validated	13_111919114_111919299_185_DEL_1/1_CN009_35	CGAAGGACTTCGTTCAGGAG	GCAGCGTAGAGAAGCATTCC	553	yes	no
CN009	Validated	16_61468489_61468685_196_DEL_0/1_CN009_46	TTGTGGATAATTTCTTGGCCTAC	AGTGAAGGACTGCCCAGCTA	526	no	no
CN009	Validated	7_91212024_91212170_146_INS_0/1_CN009_101	ATCCCCCAAGTGCTTCTTCT	CAGGAACGTTGGGCAATTAT	519	yes	no
CN010	Validated	11_60762431_60762841_410_DEL_0/1_CN010_16	AGCAGCTGGCATTCATTACC	AGATGGCTTTTTGAGGGTCA	696	yes	no
CN010	Validated	13_92262426_92262748_322_INS_0/1_CN010_20	TGGAGATGCTATGCAGTGAAA	ACCGGGATAAAAAGACAAGAA	675	yes	no
CN010	Validated	3_149968175_149968283_108_INS_0/1_CN010_84	AAAAGAGATCCAAAGGTCAAACA	CGCGAAGAAATGCTCAGTG	501	yes	no
CN014	Validated	2_214662851_214663102_251_INS_0/1_CN014_52	ATCTGCTGCTGAGGGTTTGT	CATGCCAAAATTCTGATGATT	554	yes	no
CN014	Validated	3_159905055_159905363_303_INS_0/1_CN014_74	AGGTGCTTGCATGGATTTTC	GGCATTTGCTCCTCATCACT	618	no	no
CN320	Validated	11_16423434_16423742_306_INS_0/1_CN320_11	TTCCAGTACTTTGCATGACCTG	GCACATAAATGTTCCTTTTTAGCC	682	no	no
CN320	Validated	11_91179829_91180136_307_DEL_0/1_CN320_14	CTTGTTTTAGGGTGTGTTCCAA	TTTCTCCCCACAGGTTTTAAT	699	yes	no
CN320	Validated	13_20200445_20200631_186_DEL_0/1_CN320_16	TCACAAGACGTGAGGAAATAGG	AAATGGAGTCTCGCCCAGTT	522	yes	no
CN320	Not Validated	13_100402240_100402934_694_DEL_0/1_CN320_19	TGTGGATCCCTTGTAGATTTTG	TCTTGGCTTCTGGTTGCTTAAT	997	yes	no
CN320	Validated	14_79675235_79675548_312_INS_0/1_CN320_31	GAGGAAACGAAGTCTGAGTGGT	GTAAATGGAGTGCCTGTCCTTC	651	yes	no
CN320	Validated	17_51944733_51945057_326_INS_0/1_CN320_43	GTGCAACAATAATAGGGGAACG	CTGAGCCCTCATTTGTTTCTTC	701	yes	no
CN320	Validated	18_66136546_66136845_299_INS_1/1_CN320_48	CATCCATTCCTTCCCTTTCTTT	AAGCAGACAGAGCTGGGTGTAT	668	yes	no
CN320	Validated	19_13399586_13399904_318_INS_0/1_CN320_50	AAAGCCCAGAAGAGATGTAGGG	TGTTAACTTCTGATGGGTGCTG	623	no	no
CN320	Validated	2_34945403_34945691_288_INS_0/1_CN320_56	ATCTTTCTCCATTTGGCCATC	AAATTGCAAATCGTTTTGGGTA	557	yes	no
CN320	Validated	2_200001449_200001771_320_INS_0/1_CN320_58	GGGGACATTAGGTCTGATAGGG	AAGTCGCCCTTTTTGGAGTAG	712	yes	no
CN320	Validated	4_98978978_98979197_219_DEL_0/1_CN320_79	TCAGTGGATGGATATTGGTTTG	TGTGTCTCCACAAAATTCATCTG	601	no	no
CN320	Validated	4_110552922_110553252_326_INS_0/1_CN320_80	GCCATGGCATACAATTAAACCT	CCATGTTCTTCCCATAGCTGTT	690	yes	no
CN320	Validated	3_137439015_137439117_102_DEL_0/1_CN320_87	CTCACTGATATTTCCAAACCTCACA	TGAGGAGAATAACAATAGAAGATGAAA	500	yes	no
CN320	Validated	3_137720518_137721330_811_INS_0/1_CN320_88	GTCTGAGCCACCTCAGAGAACT	TCTGAGAGGAGAAATGGGTCAT	983	no	no
CN320	Validated	5_95273370_95273658_288_INS_0/1_CN320_104	CCAGTGTGGTGTGGTGAAAATA	TTCCCCTTTTCTTATGTTTTTGA	681	yes	no
CN320	Validated	6_56031281_56031410_128_INS_0/1_CN320_110	GTAACTAATCCAAGTCCATGTTCAAA	TTAAATTGTTGAGAGAAACAAACACC	500	yes	no
CN320	Validated	6_115421732_115421934_203_INS_1/1_CN320_111	CACCACACCTGCCCTATACTTC	AAGTGCTTCAGGTGAAAAGGAA	554	yes	no
CN320	Validated	8_118210065_118210165_100_DEL_1/1_CN320_129	ACACACCTGTGGCCAATACC	AAGAGCCAGAGCAGGTTTCAT	500	no	no
CN320	Not Validated	X_21807049_21807280_231_DEL_1/1_CN320_137	GGACTGCCATTACCTCACCTTA	GAGCAGTGTCTGAACGGATTTA	549	yes	no
CN321	Validated	1_27044975_27045284_309_INS_0/1_CN321_2	AGAAGCAGGTAGGCTCCTCAAG	GTTCAGGTGAGACCAACAACTG	687	no	no
CN321	Validated	1_116894733_116895042_328_INS_0/1_CN321_3	TGCCTAGCATACAATAGATACCAAA	ACAACGTGTCCCTTTCTCTAGG	659	no	no
CN321	Validated	12_49342780_49342914_123_INS_0/1_CN321_31	GGGAACCAAGCCTTAGAGGTC	CTCCTGCTACTGGCCTCTTTC	503	yes	no
CN321	Validated	2_118609226_118609542_316_INS_0/1_CN321_60	TTTCTGGCAAGAGAAAAACACA	TCTCACCCACATGTCTGAAAAC	649	no	no
CN321	Validated	20_62987009_62987228_219_DEL_1/1_CN321_64	GTTCAGAGCCTTGGAACTAGGA	GTGATTCCAGGTCCCAATAAAA	574	no	no
CN321	Validated	3_71935113_71935378_265_INS_0/1_CN321_85	ATCATACTTCACAGGGGAAAGC	GAAGCAGCAGTTCTCAGAGTGA	646	yes	no
CN321	Validated	5_126838522_126838773_251_DEL_0/1_CN321_95	CCTGGATGTGTGGCAGTAGTAG	TGAAACAGGACAGGTTCAACAC	636	no	no
CN321	Validated	6_23968597_23968919_321_INS_0/1_CN321_98	AGTTTCACCTCCAAATCAATGC	ATGCCATCGATTTCTCAAGTCT	664	yes	no
CN321	Validated	6_24059849_24060157_310_INS_0/1_CN321_99	AAAGTCCTCAGCCAAACCATAA	CAATTGCTTTGTGCATGAATCT	702	yes	no
CN322	Validated	15_42406292_42406545_249_INS_1/1_CN322_33	CGTGCAGTAATGACAACTACGA	CAACACAGGCCTTGAAGTGTAG	630	yes	no
CN322	Validated	16_77272899_77273597_698_DEL_0/1_CN322_36	CGACTAACATCTCCCAATTTCC	TGCTCTAGCAACAACAAAGGAT	1002	yes	no
CN322	Not Validated	20_16382701_16383077_376_INS_0/1_CN322_60	TAGGAGTTATGGGGGTTGTGAG	ATGGAGATACTGTTTGCCACCT	751	no	no
CN322	Validated	3_165795387_165796034_647_DEL_0/1_CN322_82	AGTGTCGTGACATAGCAAAACG	ATTTTTGCATGCCTCCATTTAC	1000	no	no
CN322	Validated	5_23413650_23413968_318_DEL_0/1_CN322_89	CCTACTCCTCTCCTCCACATTT	GGCAGGCAAAGATCCTTATAGA	619	no	no
CN322	Validated	6_35022624_35022939_307_INS_0/1_CN322_95	CTTCTGAAAGATGGCCTGGTTA	AGGAGTGGTGGCTTTCAGTAGA	682	yes	no
CN322	Validated	6_52567705_52567965_259_INS_0/1_CN322_97	GGGCAAAGAATGACAGAAATGT	GGCCTGGATTCTTCCATTAAA	631	no	no
CN322	Validated	6_104098905_104099378_474_DEL_0/1_CN322_99	TTTTGCTATCTGGGTTGTTGTTT	TGTGATACTCAGGACTTGGTTTTC	827	no	no
CN322	Validated	8_91394097_91394393_296_DEL_0/1_CN322_117	TGTGCTTTCTTGAAGCTTCCTT	TTCAAAACTCAAGGAAAAATTGC	666	yes	yes
CN322	Validated	9_547447_547771_324_DEL_1/1_CN322_120	ATTTTGTCAATGGGGAAGGACT	AAGTCAGATGATCTCAGGCTTCTT	658	no	no
CN327	Validated	1_208470207_208470409_202_DEL_0/1_CN327_3	GCTCTCATACACAAGCTCCAAA	CTCTGACACCTGAAGAGAGCTG	600	no	no
CN327	Validated	1_246143888_246144728_840_DEL_0/1_CN327_7	ATCCTCCCATCTGTTAGGTCAA	AAAGTCAGCAGTTTTCCAAAGG	992	yes	no
CN327	Validated	11_106109755_106110088_327_INS_0/1_CN327_14	CACACATTAGTTTGGGCCTGTA	CTAATTTCCTTGGGCCTCAGAT	683	no	no
CN327	Validated	13_89347716_89347848_124_INS_0/1_CN327_19	AAGTAAAGAGGTAGATGATTTGAGTGA	TTTTTCTTCTTGCATAATTTTTGA	514	yes	no
CN327	Validated	15_69159710_69159846_136_DEL_0/1_CN327_34	GGGTAAGATGAATGAAGGTACAGG	CATTGTTAAGATGCCCATGTTTT	529	yes	no
CN327	Validated	17_57361991_57362303_310_INS_0/1_CN327_42	GTGGACCCACATGGTTTACACT	AAACTCACTGGGCAAACAGAAT	710	no	no
CN327	Validated	20_12681639_12681856_217_DEL_0/1_CN327_59	TTTCTGTTTGGAAGACACATCC	GAACACCAAAGCCACATTAAAA	601	yes	no
CN327	Validated	20_62907779_62908279_500_DEL_0/1_CN327_61	AGTGTGAGGAGACCCCTGGAC	CTGCTGCACGATGAGTTACTG	899	yes	no
CN327	Validated	4_171675392_171675749_357_DEL_0/1_CN327_66	CTGCCCTGTTCATGTCTGACTA	CTGCAATAACCCCCTTTTAATG	748	yes	no
CN327	Validated	3_82076805_82077123_317_INS_0/1_CN327_72	TGAAATAGTCCCCAAGGAAAGA	ACAGGGGATTCACTGTATTTGA	699	no	no
CN328	Validated	1_222276977_222277292_313_INS_0/1_CN328_10	GTCCCAGAGGTACACTGAATGA	TTGAGCATTTAACATGATTTTGAGA	679	no	no
CN328	Validated	1_244319144_244319266_122_DEL_0/1_CN328_12	TGCTTAAGACTACCTTGTGATTTCC	AAGGTCCTTTGCATAACCACAC	506	yes	no
CN328	Validated	10_129271127_129271474_347_DEL_0/1_CN328_15	AGGCTTGTCAAATCTTGGATGT	ATCATGGTTTCTCAACCCGAGA	716	yes	no
CN328	Validated	11_31282925_31283247_325_INS_0/1_CN328_18	GCTTCATATTCTGTTTGCCTGA	CCTGGGTTTAACAGCAGGTTAG	603	yes	no
CN328	Validated	11_117816099_117816335_236_DEL_0/1_CN328_22	CTGAAAATGAAATCTGCCAAAA	AGCTGAGCTCTGAACTGCAA	607	yes	no
CN328	Validated	12_10718386_10718821_440_INS_0/1_CN328_29	AACTCCCAAGTCCTCAAAACAC	GAAGAAAAGGAGGGGGAGATAA	660	yes	no
CN328	Validated	12_88600760_88601522_762_DEL_0/1_CN328_30	CCTTAAATGTTTGGTCGCATTT	ATGGCTGGGTCATATGGTAAGA	986	no	no
CN328	Validated	16_76420901_76421215_322_INS_0/1_CN328_41	CCCAGCTATTGTTTCTCCTCTT	TGTTAAGTTTTGAGCTGCACGTA	652	yes	no
CN328	Validated	18_39168660_39168980_313_INS_0/1_CN328_44	CACCATCACCAGTACATTCCAT	TGGATATTAGAAAGGCAACTGTCA	686	yes	no
CN328	Validated	19_27792746_27793052_307_INS_0/1_CN328_49	CCATCCAATCTGAAGACTGAAAC	GCTCCATAGGAGGACCCATT	652	no	no
CN328	Validated	2_96472229_96472390_161_DEL_0/1_CN328_60	TATTTTCCGACTGCAGTTGACC	GCCCGACCTGTTAATATTTTTATTT	518	no	no
CN328	Not Validated	4_70816989_70817305_314_INS_0/1_CN328_72	GAGGCAGGCTATGGGATAAAG	ATCATCATTGGTGAGGTGTCTG	667	yes	no
CN328	Validated	4_167822002_167822246_239_INS_0/1_CN328_76	GCAGTCAATAACGTGTCAGCTT	GGAGACAAGAAGGAATTTGAGG	633	no	no
CN328	Validated	6_34906570_34906893_323_INS_0/1_CN328_92	GCTCTCTCTGCTCGTGAAACTT	GTTATGGATTTGGGGAAGGAAC	675	yes	no
CN328	Not Validated	6_155876083_155876414_323_INS_0/1_CN328_96	TTGTAACATTATTGCCTGAATGG	TCTGCTCAGGATGAATTATGAGTT	616	yes	no
CN328	Validated	9_104527401_104528157_756_DEL_1/1_CN328_108	TGTTTTAAAGCTCTGCCATTGA	GTTCAACATACCCTGGGAACTT	1015	yes	no
CN328	Validated	X_106918561_106918712_151_DEL_0/1_CN328_114	CTGGAGAGACCCTTGCTCAG	TAAGACAGCCATTACTATTTCCAGA	500	yes	no
CN331	Validated	17_8122943_8123610_667_DEL_0/1_CN331_31	CTTAGAGACCCAAAGGGTGAAA	CCGGTGTTGGAGTAAAATAAGC	1013	yes	yes
CN331	Validated	19_5407313_5407882_569_DEL_0/1_CN331_39	GAAAAGATGCCTGGAAGAAGAA	ACCCAGAGGATGGAAGAAAATA	938	yes	no
CN331	Validated	2_55720189_55720485_293_INS_0/1_CN331_45	TTACTTCCAGCTTCACACTCCA	AGCTCCTACTCTCCCAGAGCTT	576	yes	no
CN331	Validated	3_54499616_54499918_307_INS_0/1_CN331_68	CCTTGTAAGCTTTGCTTTTGCT	CAGCACAGCGTTAAAATACATGA	517	no	no
CN331	Validated	5_113387536_113387854_314_INS_0/1_CN331_79	TATTCAGCCAGATTCATCCAAG	CCAGGGTGCCCAATATATGTAA	660	no	no
CN331	Validated	6_18685684_18685857_175_INS_0/1_CN331_81	TTATTCTGTATGGTGAGACCTTTGA	CTCAAATAAGAACTTAGAACCAAATGC	500	yes	no
CN331	Validated	6_130912523_130912815_293_INS_0/1_CN331_83	TGGTATAACGGAACATTAACTGACA	ACTGGGGATCTGTATCACTGCT	663	yes	no
CN334	Validated	10_92844790_92845078_284_INS_0/1_CN334_15	CAAAGAGGAGGCTAAAATGCTG	TTTAACGTCTGCACTGAGAAGG	612	no	no
CN334	Validated	13_69066641_69066946_306_INS_0/1_CN334_21	TCACATTGTTCCTGTCTCCAGT	GGATGTCAGCTATAATGCTTTGG	615	no	no
CN334	Validated	12_115778601_115778939_338_INS_0/1_CN334_28	CCCACTTGATTTAGAGAAGAGCA	CCGTGTCAAAGTTGAGAAGAAC	732	yes	no
CN334	Validated	16_17570401_17571016_615_DEL_0/1_CN334_34	AAGAATCAGGGATCTTGTGAGG	AACCTCGAGAGGAGAAGGATCT	970	no	no
CN334	Not Validated	2_23474329_23474491_162_DEL_0/1_CN334_50	TCTGTGTTTCCACCCTCTAGAAT	ACGCAACGAGTCTTTCTCAGAT	542	yes	no
CN334	Validated	2_233547977_233548124_147_DEL_0/1_CN334_54	GAAGACAGGAAATCCCACTGAG	CAGGGTGAATTTTGTCCTGTTTA	527	yes	no
CN334	Validated	20_57439196_57439373_177_DEL_0/1_CN334_56	CAGGCCTATGTGAGTCTCCTG	GAGAGGAAGGCAAATAGCAACT	522	yes	no
CN334	Validated	3_17181725_17182030_307_INS_0/1_CN334_70	TTCATAAGCAGGCTGAGTTAAGG	CCACAGATGCATTTCACTTCAA	672	no	no
CN334	Validated	3_30587471_30587797_326_INS_0/1_CN334_71	AAAGGCCACATTGTGTGTGTTA	TTGATGGCAAAAACTTACATGG	698	yes	no
CN334	Validated	3_102392344_102392688_349_INS_0/1_CN334_73	TCCACAATACCCTCTTCTTTTAGG	AATCAACATGTTTGCATGAAGG	719	no	no
CN334	Validated	5_76627145_76627430_286_INS_0/1_CN334_79	GCACCCTGTGTTTCCTTCTAAC	AAATCACATGACTTCAGGCACA	569	yes	no
CN334	Validated	6_34002301_34002605_304_DEL_0/1_CN334_81	CAGACTCAATCCCGAGTGAAAT	GGCAACAAGCCTTTTATCCTTA	575	yes	no
CN334	Validated	6_104261158_104261351_191_INS_0/1_CN334_84	TCCCTTTCCTAGTAATGGCAGT	TGTTTTCTGTAATATAAGGTGCAAGG	567	no	no
CN334	Validated	X_99005714_99006029_312_INS_1/1_CN334_104	TGTGCCTCATTCTTTCATTCAC	CATTAGGGGGTTATGTCCTGAT	565	yes	no
CN335	Validated	11_109744361_109744670_306_INS_0/1_CN335_12	GGTTTAAAAGAACTGCTTGGAGA	TTTTGGGTCACGTAGTGTCCTT	668	yes	no
CN335	Validated	11_116644687_116644975_289_INS_0/1_CN335_13	GACAGAGGCCAAGAAGAGTGAC	CTGTCTTCAGGACCTGGCTCA	634	yes	no
CN335	Validated	14_102251639_102251955_311_INS_0/1_CN335_26	TTCCCTCTAGAAGGTTTGAACG	CAGGGGAACTTAGATTTTCACA	636	yes	no
CN335	Not Validated	15_67367588_67368023_435_DEL_1/1_CN335_29	CATGACATGTGCCAGTAGTTCC	TATTACGGGCCCAGAGAAATTA	814	yes	no
CN335	Validated	18_61150164_61150677_513_DEL_0/1_CN335_43	GACGCATCAAAACACAACCTTA	GGTATGTCCAAAGAGCCTGAAT	863	yes	no
CN335	Validated	18_61914417_61914735_310_INS_0/1_CN335_44	AAACTTGTTGCCTGACCAAAAT	ACAGGGCTTATGAGTGTGGAGT	681	yes	no
CN335	Validated	20_22787953_22788067_130_INS_0/1_CN335_62	ACTGGCCTATACCTCACTAACACA	CAGCAGCACAGGAGGTCAAG	500	yes	no
CN335	Validated	4_168061804_168061930_124_INS_0/1_CN335_76	TTCGCTTCTTCACTTCTGTTTG	AGGACCCACCTTAACAGACTCA	502	yes	no
CN335	Validated	8_106952267_106952891_624_DEL_0/1_CN335_101	GAAGCCCCTTTAGAAGGCATAC	TGATGGCTCTACTTTCCCCTTA	896	no	no
CN335	Validated	X_49640657_49640864_207_DEL_1/1_CN335_111	TGACATACAATACATGGCACACA	TGGAAAATTATTTGGCAACTTC	572	no	no
CN336	Validated	10_5481043_5481169_171_INS_1/1_CN336_8	CCGTTCTTACTCAGAAGCTGTCA	AAAGGGCCAGACATGTTGTTAC	517	yes	no
CN336	Validated	10_125539253_125539554_301_INS_0/1_CN336_14	ATCCTACGAGATGGGAATGAAA	GTTCTTTGTCCAGGCCCATTAC	630	yes	no
CN336	Validated	12_115747498_115747930_433_INS_0/1_CN336_23	GCTCACTGAGGTCATTGGAAAT	TCTCTTCATCTTTCAGCTCTGC	807	yes	no
CN336	Validated	17_12687278_12687849_573_INS_0/1_CN336_33	ACCATGCAAACCGATGATTTTA	TGGGCCCATGAAGTTTTATTAT	952	yes	no
CN336	Validated	2_52217938_52218181_226_INS_0/1_CN336_51	GGAAAAAGCATGCAGACAAAAT	TCATTCTGGGGATACAGCAATA	641	yes	no
CN336	Validated	2_100366816_100367124_301_INS_0/1_CN336_52	CATCATGGTGGACACCTGTAAC	GCAAAGGCAGTTTCAGTTCAGT	649	no	no
CN336	Validated	4_56496671_56496931_258_INS_0/1_CN336_63	AGGAAACAGCTGATGACTGTAGG	GTCTCTGGGAGCATGCTTTTT	506	yes	no
CN336	Validated	4_60126079_60126412_333_INS_0/1_CN336_64	TATCAAAACCCTTTAGGCCAAG	GCTGGTTACACCTAACGGAATC	617	yes	no
CN336	Validated	4_102884908_102885318_398_INS_0/1_CN336_65	CAGTGTTCTTTAGCAACATTTACCA	TCAAAACTGGGGATTTAAGAGG	790	yes	no
CN336	Validated	4_143074302_143074496_194_DEL_0/1_CN336_66	TCCCTGATGATTACCATTTGTATG	GAGCAGAATAGAGAGCCCAGAA	570	yes	no
CN336	Validated	5_75518018_75518126_109_INS_0/1_CN336_72	CCAGTTTGCTGAGGGTTTTTAT	GACCAGTAAGTAATAAGATGGAAGCTG	506	yes	no
CN336	Validated	5_142799139_142799430_289_INS_0/1_CN336_74	GGTAACCTTGAAGGCCCAGTAG	TCCAGAATTTTGAGCCAATAAA	685	yes	no
CN336	Validated	8_22078087_22078394_308_INS_0/1_CN336_99	GGTTGAAATTCTATCAGTTGGTTG	GAGGTGATCTCAAAATGCCTTC	684	no	no
CN336	Validated	X_9253628_9254147_519_DEL_0/1_CN336_110	AGGATGGTGACTGAGAAAAAGC	ACCACTGTCCTGGCTGATTTTA	883	yes	no
CN343	Validated	1_234780492_234780686_194_DEL_0/1_CN343_10	AATGCAGATGGTGGGGTAATC	CACTGTGAAGTGGGGAGAGAC	543	yes	no
CN343	Validated	11_921148_921440_292_INS_0/1_CN343_14	CAGGCGATTCTTCTACCTTAGC	ATGACATCATCAAGGTCTGTCC	637	yes	no
CN343	Validated	14_47000308_47000418_110_DEL_0/1_CN343_28	AAAAGTTACATGAATATTAGTGGTTGC	TTGGATCCTAAAACTTTATAATCATTC	500	no	no
CN343	Validated	21_46603708_46604004_295_INS_0/1_CN343_61	AAAGGTTGCCTTGTCAGTTGTT	TGGGATACATGTTTTATGCCTTT	587	yes	no
CN343	Not Validated	5_157778985_157779685_689_INS_0/1_CN343_89	CAAAAATTAGCCTGTCATGGTG	TCTTGGTTGAGATGTCTTGAGG	1000	yes	no
CN343	Validated	8_81062982_81063290_305_INS_0/1_CN343_112	TCTTGAGTCGATGGGATTAAGG	ATCCTCACCAGTGGAGAAAGAA	690	yes	no
CN343	Validated	X_36520884_36521195_309_INS_0/1_CN343_121	ACATGTGAGGAAGCTGGCTTAT	CATCTTCACTGCAGCATTACCT	685	yes	no
CN343	Validated	X_47421397_47421514_114_INS_1/1_CN343_125	AAGGACTGTACTCGGGCTGTT	CTAATGCTGGGAGGTGTTCACT	505	yes	no
