# Supplementary material for: Structural variants in the Chinese population and their impact on phenotypes, diseases and population adaptation
Source: Nat Commun. 2021 Nov 11;12:6501. doi: 10.1038/s41467-021-26856-x (PMC8586011; doi:10.1038/s41467-021-26856-x)
Supplement: Supplementary file 3 — Supplementary Data 1-11 [file 41467_2021_26856_MOESM3_ESM.zip › Supplementary Data 1-11/Supplementary Data 8.xlsx]

## Sheet: Data S8-1
Supplementary Data 8. Summary of PCR validation results of novel non-singletons
variant type		number of assays	number of validated variants	number of non validated variants	validation rate
INS		66	64	2	0.969
DEL		24	22	2	0.917
Total		90	86	4	0.955

## Sheet: Data S8-2
Supplementary Data 8. Summary of PCR validation results of novel non-singletons
Number	Verification Status		Sample1	Sample2	Negative Sample	SV ID	Forward primer	Reverse primer	Predicted product size from reference (bp)
1	Not Validated	Sample1 False Positive	CN338	CN339	CN081	17_57400130_57400264_136_DEL_4351	CACTCATTCACTCAGCAGATACG	GAATGTTTTGTAGATGTACGTGTGAA	523
2	Not Validated	Sample1 False Positive	CN338	CN339	CN088	4_138612461_138612631_138_INS_7812	ATGGATGTCAAAAAGTCCCATAA	TCCCATACACATATAAAATGCACA	536
3	Validated		CN078	CN300	CN315	3_82154553_82154816_249_DEL_8249	TTTTGCCTTTAACAAGAGCAATG	CAGCCCTAACAAAGTTACACACC	627
4	Validated		CN086	CN350	CN317	5_95631329_95631648_273_INS_9024	CTTGTGATGAAGCTCCTGCTATT	ATGACACAGGCTGAGCAAGTTAT	652
5	Validated		CN081	CN086	CN317	7_82532142_82532525_383_DEL_10395	TTCATGTCTTGTTTTGTGTTTGTTT	TGGAAGAACCTTGAGAAGACAGT	783
6	Validated		CN083	CN316	CN319	8_142936830_142937395_423_DEL_11271	CTGCCATCAGAGAGCCATAAAT	ATGCTGATGCCAGTGTTAAATTC	888
7	Validated		CN315	CN332	CN318	7_86918323_86918629_301_INS_10399	CATTCTGCTGGTGACGTTTTTAT	CGTGTTGAAATTACCCAGTAGGA	695
8	Validated		CN081	CN290	CN318	12_42008087_42008215_128_INS_2521	CAGTGAGCCAAGACTGTGCTATT	GGAGGAAAACCTTGGAGATTAAA	506
9	Validated		CN085	CN088	CN300	10_44872231_44872402_167_INS_1126	AAACCACAGAAGGAAAGCCTTAG	GGGCCGAAAAATTTGTAGGTAT	549
10	Validated		CN319	CN333	CN298	2_147762400_147762566_162_INS_6010	GGGTTTTTAAATCTTTTTACTATGCTG	GAGACTCAGTCCACCTCAACAAA	551
11	Validated		CN287	CN349	CN315	17_59484769_59485076_309_INS_4357	CCACAAAGTTAGACAGCAAAACC	TCCACTTCCCTCATAAAAATGTC	670
12	Validated		CN091	CN325	CN290	13_100479994_100480227_240_INS_2153	TAAGTCCTACTGCTTCCCTTTGC	GAGTCCCTGTGTCTGAACGTAAT	602
13	Validated		CN083	CN224	CN091	22_39441058_39441208_149_INS_7240	GTATACTCTGAAGAGGATGAGAGTTTT	TGTGTTAGTTTGCTAAGGAGAACG	540
14	Validated		CN085	CN224	CN078	7_137459477_137459773_313_INS_10518	AGTTGCAATTTGGAGGAGAAAG	ACGTTAGGACTGCAGATTCATTT	673
15	Validated		CN300	CN304	CN323	18_61022581_61022961_406_DEL_4690	ATGTAAAAAGCTGGTTTGCTGAG	TTTGAAACCATTTGAAAGACATT	747
16	Validated		CN287	CN324	CN224	10_26495137_26495270_130_DEL_967	GTGCTGGTTAAAAGGTGTTAGGA	ACTTAAATGTGGTCCTGCAAAAA	503
17	Validated		CN286	CN305	CN224	5_73644054_73644221_174_DEL_8969	CGATTACCATGCATTTTATTTTGA	GGAAACACAGACTATAGCCAGGA	537
18	Validated		CN083	CN329	CN224	18_3982266_3982392_129_INS_4535	GCTCTTGGGGCAGATAAAATAAA	ATGGAAACCTCACCACGTCTCT	503
19	Validated		CN305	CN351	CN301	21_26446816_26447225_407_INS_6892	CCACTGATAAGCTTTGTGGAATG	CCACAGGTGTAGAATTCCAGATG	787
20	Validated		CN288	CN301	CN350	2_135839349_135839480_132_INS_5993	ACTTTCCATAGACTGTAGAGGGTGA	AAATAAATGGCAAACATTAAAAACA	500
21	Validated		CN288	CN323	CN350	2_12664423_12664633_207_INS_5508	TTTATGCACCTGTCTTCCTATCC	GGTTACATAGCATTTGCTTAGCTG	599
22	Validated		CN224	CN330	CN350	2_60056684_60056960_219_INS_5617	GAAAAAGTAGGGTGCGATGTTC	AGGAGTCAGAAGACACAGCAGTT	637
23	Validated		CN323	CN330	CN350	12_72897212_72897500_289_INS_2587	TGCACTTGATACTTGAAACCCATA	TGTTTTGAATATTTGCGGTTTTT	665
24	Validated		CN332	CN352	CN081	22_49298987_49299112_119_INS_7319	TTCCGTTCAATTCCATTAGTTCT	AAGTTCTAGGATGGGACCTGCT	514
25	Not Validated	False Negative	CN082	CN352	CN290	13_24523904_24524413_508_DEL_1999	AATGTAGGTTTGACAACTGTTCCA	ATTTATTCCAAAGCCCATTTAGC	829
26	Validated		CN349	CN339	CN078	3_157199863_157200008_110_INS_8426	TTTCTTCTTTTGTCTCTGGTTCC	CCAGGGTGAACTGAAAAGAGAAT	505
27	Not Validated	Sample2 False Positive	CN286	CN318	CN288	9_78973883_78974092_210_INS_11562	TGGGTATTGAGTGACAGAAAACA	TTGTAGTCAGTTTGCAGTCAGGA	558
28	Validated		CN286	CN287	CN315	4_45714220_45714362_134_INS_7573	AGGTGAGAGACCTACACATTGATT	CCTTTGAAATCCAAGTAAAAGAGG	529
29	Validated		CN078	CN291	CN315	1_191794304_191794602_300_INS_635	ATTTTGGCTCTTGCTTTTTGATA	TTCCAACTTATGTGTTAATGTCTTGA	676
30	Validated		CN091	CN352	CN333	21_31724302_31724412_110_INS_6902	GAAATGTAATCAATAAACGATGCAA	CAAATCTCATTTGAAATACACCTTGA	503
31	Validated		CN290	CN270	CN078	5_154632238_154632340_78_INS_9146	GACATCGAGGGAGCTTTAAAACATT	GAGAACTTATCCTTGTGTAATGAAAGA	500
32	Validated		CN285	CN297	CN230	19_2375458_2375662_206_INS_4934	AAGGATCCAAAAGAACTTGGTGT	TGCTTTGTCCCTTCAGTTGTAAT	542
33	Validated		CN291	CN297	CN230	4_186204346_186204511_175_INS_7967	GCCCGAGACATTACACTAGCTT	CTAAGCACTTTGCAGAAACTGAA	559
34	Validated		CN227	CN293	CN276	6_67188750_67188902_157_INS_9551	AACTAATGACCTGGCACACAACT	TGATTAGGAAATTATTCATAGCACA	509
35	Validated		CN269	CN278	CN276	20_7903591_7903835_135_INS_6371	TGGATGAGAAGAAAAGAGAGGTG	TTCCTTAAGATATGTGCAAATCAA	588
36	Validated		CN230	CN231	CN276	12_119301878_119302060_178_INS_2711	CCATAAAATTCAGGCTACTGTGC	CAGGCACTGTGTTAAGTGCAATA	567
37	Validated		CN285	CN292	CN269	3_143903614_143903940_330_INS_8402	CATTTGACAAGAGCCTCAGATTC	GTTTTGCATATGATGTTCAACGA	687
38	Validated		CN175	CN291	CN269	1_34275285_34275421_136_DEL_283	GACCACCCTGTGTATGTCTAAGC	TTTTCTTCCTGCCTATCTGACCT	504
39	Not Validated	False Negative	CN284	CN296	CN279	4_182649095_182649268_237_DEL_7934	ATTCCCTAATGCTGCTGTGTAGA	GTGAAAGTGCCTGGATTCATATC	549
40	Not Validated	Sample2 False Positive	CN228	CN337	CN296	9_36946109_36946248_138_INS_11425	CCTGGCACATCATTTGTACTCTA	CTGGTTGTGGGGAATCTTATTTT	529
41	Validated		CN229	CN324	CN174	19_32633874_32633983_111_INS_5106	TCCCAGTAATTTATTTTCAGAAAGC	CTCCTCACAGCAGAAGAGGTTT	504
42	Validated		CN228	CN305	CN174	7_20836598_20836735_137_DEL_10103	CCCAGACTGTGTTTTTCAAATCT	TGGATGCAAATTCTAGCTCTACC	526
43	Validated		CN270	CN349	CN278	2_47168824_47168946_125_INS_5600	GACTGAAGCAGAACAGCTTGAAC	AGTGTGCCATTGCATAGTTGAT	507
44	Not Validated	Sample2 False Positive	CN228	CN317	CN278	11_120865057_120865219_162_DEL_1898	CACAGAGCCTGGAGTCAAATACT	GCGGGCTACATAAATGTGTATTG	505
45	Validated		CN088	CN293	CN278	13_49945534_49945672_140_INS_2066	TCTGGGTATTTCTGTGAGAGTGTT	AGGGCACATCAACTTTCTCAGTT	527
