# Supplementary material for: Structural variants in the Chinese population and their impact on phenotypes, diseases and population adaptation
Source: Nat Commun. 2021 Nov 11;12:6501. doi: 10.1038/s41467-021-26856-x (PMC8586011; doi:10.1038/s41467-021-26856-x)
Supplement: Supplementary file 3 — Supplementary Data 1-11 [file 41467_2021_26856_MOESM3_ESM.zip › Supplementary Data 1-11/Supplementary Data 9.xlsx]

## Sheet: Data S9-1
Supplementary Data 9. SVs and associated genes in GWAS, OMIM and COSMIC datasets
GWAS
Chr	SV start	SV end	SV length	SV type	Individuals (homozygous)a	Gene	Phenotype
1	962673	964166	1493	DEL	1	KLHL17	Heel bone mineral density
1	1480827	1518888	38061	DUP	1 (1)	ATAD3A	Body mass index
1	1480827	1518888	38061	DUP	1 (1)	ATAD3B	Body mass index
1	1693993	1741281	47289	DEL	4	CDK11A	Body mass index
1	1693993	1741281	47289	DEL	4	SLC35E2	Body mass index
1	3463289	3463413	124	DEL	1	ARHGEF16	Response to statin therapy
1	3752312	3752893	581	DEL	1	CCDC27	Blood trace element (Cu levels),Hemoglobin concentration,Obesity-related traits,Red cell distribution width,Visceral adipose tissue/subcutaneous adipose tissue ratio,Visceral fat
1	3842372	3887278	44906	DEL	1	CEP104	Mean corpuscular volume
1	3842372	3887278	44906	DEL	1	DFFB	Blood trace element (Cu levels)
1	7829938	7829995	54	DEL	369 (15)	PER3	Crohn's disease,Inflammatory bowel disease,Morning vs. evening chronotype,Ulcerative colitis
1	12575972	12634788	58816	DUP	1 (1)	DHRS3	Optic cup area
1	15433414	15486465	45386	DUP	1 (1)	CELA2B	Alcoholic chronic pancreatitis,Resistant hypertension
1	15699908	15843225	143317	DUP	1	PLEKHM2	Alcoholic chronic pancreatitis
1	16976536	16976536	383	INS	1	MFAP2	Blood protein levels,Height,Lung function (FEV1/FVC),Pulmonary function,Pulmonary function (smoking interaction),Waist circumference adjusted for BMI (adjusted for smoking behaviour),Waist circumference adjusted for BMI (joint analysis main effects and physical activity interaction),Waist circumference adjusted for BMI (joint analysis main effects and smoking interaction),Waist circumference adju…
1	17104518	17105476	958	DEL	1	PADI2	Prudent dietary pattern,Rheumatoid arthritis
1	17275843	17278178	2335	DEL	1	PADI3	Blond vs. brown/black hair color,IgA nephropathy,Pulmonary function (smoking interaction)
1	20617974	20619135	1161	DEL	1	CDA	Mean corpuscular volume,Paclitaxel disposition in epithelial ovarian cancer
1	21467007	21471625	4618	DEL	1	NBPF3	Folate pathway vitamin levels,Liver enzyme levels,Liver enzyme levels (alkaline phosphatase),Phosphorus levels,Vitamin B levels in ischemic stroke
1	21993014	22006361	13351	DEL	3 (1)	CELA3A	Gestational age at birth (maternal effect)
1	23413476	23418356	4880	DUP	1	TCEA3	Creatinine levels,QT interval,Total cholesterol levels,Triglycerides
1	25329029	25369057	40028	INV	3	RHCE	Blood protein levels,Heel bone mineral density,Mean corpuscular hemoglobin concentration,Platelet count,Platelet distribution width,Red cell distribution width,Reticulocyte count,Reticulocyte fraction of red cells
1	25329723	25340598	10878	INV	9	TMEM50A	Erythrocyte sedimentation rate
1	25377645	25404500	26855	INV	1	RHCE	Blood protein levels,Heel bone mineral density,Mean corpuscular hemoglobin concentration,Platelet count,Platelet distribution width,Red cell distribution width,Reticulocyte count,Reticulocyte fraction of red cells
1	25387671	25395365	7694	INV	1	RHCE	Blood protein levels,Heel bone mineral density,Mean corpuscular hemoglobin concentration,Platelet count,Platelet distribution width,Red cell distribution width,Reticulocyte count,Reticulocyte fraction of red cells
1	25763801	25763908	107	DEL	1	MAN1C1	Blood protein levels,Severe influenza A (H1N1) infection
1	26196915	26241258	44338	DUP	2 (2)	CATSPER4	Height
1	26196915	26241258	44338	DUP	2 (2)	CEP85	Granulocyte percentage of myeloid white cells,Obesity-related traits
1	26282328	26282394	66	DEL	2	UBXN11	Obesity-related traits
1	26282338	26282338	68	INS	1	UBXN11	Obesity-related traits
1	26345019	26345071	52	DEL	46	AIM1L	Monocyte count,Obesity-related traits
1	28398832	28408075	9243	DEL	1	PHACTR4	Plasma trimethylamine N-oxide levels,Pulse pressure
1	31411249	31417285	6036	DEL	1	SERINC2	Alcohol dependence,Body mass index,Diastolic blood pressure x smoking status (current vs non-current) interaction (2df test),Heart rate response to recovery post exercise (50 sec),Systolic blood pressure x smoking status (current vs non-current) interaction (1df test),Systolic blood pressure x smoking status (current vs non-current) interaction (2df test)
1	39509857	39778283	268430	INV	1	BMP8A	Peripheral arterial disease (traffic-related air pollution interaction),Red cell distribution width
1	39509857	39778283	268430	INV	1	BMP8B	Blood protein levels
1	41382200	41382200	194	INS	405 (3)	FOXO6	Extremely high intelligence,General cognitive ability,Intelligence,Intelligence (MTAG),Night sleep phenotypes,Systolic blood pressure
1	45560826	45562604	1766	DEL	6	AKR1A1	Blood protein levels,Body mass index,High light scatter reticulocyte count,Pulse pressure
1	45680066	45703383	23314	DUP	2	IPP	Blood protein levels,Body mass index,Iron status biomarkers (total iron binding capacity),Platelet count
1	45741916	45751714	9798	DEL	1	IPP	Blood protein levels,Body mass index,Iron status biomarkers (total iron binding capacity),Platelet count
1	46270779	46270779	88	INS	13	RAD54L	Body mass index,Menopause (age at onset)
1	47247950	47264415	16463	DUP	6	STIL	Clozapine-induced agranulocytosis
1	51330903	51337129	6226	DUP	1	TTC39A	Lymphocyte percentage of white cells
1	54504649	54752462	247813	DEL	1	ACOT11	Angiotensin-converting enzyme inhibitor intolerance,Food allergy,Survival in pancreatic cancer
1	54504649	54752462	247813	DEL	1	FAM151A	Blood protein levels
1	54583066	54601531	18465	DEL	1	ACOT11	Angiotensin-converting enzyme inhibitor intolerance,Food allergy,Survival in pancreatic cancer
1	54611398	54617246	5853	DEL	3	FAM151A	Blood protein levels
1	61814548	61980438	165890	DEL	1	PATJ	Excessive daytime sleepiness,Sleep traits (multi-trait analysis)
1	62122741	62123529	788	DEL	1	PATJ	Excessive daytime sleepiness,Sleep traits (multi-trait analysis)
1	62147558	62150776	3218	DEL	1	PATJ	Excessive daytime sleepiness,Sleep traits (multi-trait analysis)
1	66897597	66905658	8061	DEL	1	WDR78	Crohn's disease,Inflammatory bowel disease,Ulcerative colitis
1	84677087	84859877	182790	DUP	1	LPAR3	Cerebrospinal fluid t-tau:AB1-42 ratio,Dental caries,Glucose homeostasis traits,Heel bone mineral density,Urinary albumin-to-creatinine ratio in non-diabetics
1	86386566	86388719	2153	DEL	1	ODF2L	Intraocular pressure,Pulse pressure
1	89010225	89012941	2671	DEL	154	GBP3	Carotid intima media thickness
1	97549292	97550625	1333	DEL	1	DPYD	Autism spectrum disorder or schizophrenia,Autism spectrum disorder, ADHD, bipolar disorder, MDD, and schizophrenia (combined),Body mass index,Borderline personality disorder,Coronary artery disease,Extremely high intelligence,Feeling nervous,Heel bone mineral density,Intelligence (MTAG),Irritable mood,Menarche (age at onset),Methadone dose in opioid dependence,Platelet count,Regular attendance at…
1	108190700	108193180	2697	DEL	245 (19)	SLC25A24	Eosinophilic esophagitis,Granulocyte count,Granulocyte percentage of myeloid white cells,Monocyte percentage of white cells,Myeloid white cell count,Neutrophil count,Sum basophil neutrophil counts,Sum neutrophil eosinophil counts,White blood cell count
1	108824398	108829337	4746	DEL	61 (10)	AKNAD1	Adverse response to chemotherapy (neutropenia/leucopenia) (carboplatin),Fat distribution (HIV)
1	109387231	109430481	43250	DUP	1	SORT1	Abdominal aortic aneurysm,Cholesterol, total,Chronic kidney disease,Cognitive ability,Coronary artery disease,Coronary artery disease (myocardial infarction, PTCA, CABG, angina or CIHD),Coronary artery disease or ischemic stroke,Coronary artery disease or large artery stroke,Coronary heart disease,HDL cholesterol,LDL cholesterol,LDL cholesterol levels,Lipoprotein-associated phospholipase A2 activ…
1	109659212	109690649	31442	DEL	1	GSTM1	Bladder cancer,Blood protein levels
1	109659212	109690649	31442	DEL	1	GSTM4	Seasonality and depression
1	109685191	109690649	5467	DEL	19 (11)	GSTM1	Bladder cancer,Blood protein levels
1	110232107	110251755	19648	DUP	1	KCNC4	Gut microbiota (functional units),Oropharynx cancer,Self-rated health
1	111414892	111414961	68	DEL	94	OVGP1	Response to antidepressants (symptom improvement)
1	112674992	112674992	58	INS	1	MOV10	Blood pressure,Diastolic blood pressure,Diastolic blood pressure x alcohol consumption interaction (2df test),Hip circumference adjusted for BMI,Hypertension,Mean arterial pressure x alcohol consumption interaction (2df test),Systolic blood pressure,Systolic blood pressure x alcohol consumption interaction (2df test)
1	113978320	113982837	4517	DEL	1	OLFML3	Alopecia areata,Obesity-related traits
1	119879642	119902332	22691	DEL	2	ADAM30	Crohn's disease,GIP levels in response to oral glucose tolerance test (120 minutes),Type 2 diabetes
1	145292420	145292478	58	DEL	1	NBPF20	Serum uric acid levels
1	145297178	145297236	57	DEL	20	NBPF20	Serum uric acid levels
1	145298827	145298827	55	INS	7	NBPF20	Serum uric acid levels
1	145301937	145301994	57	DEL	3	NBPF20	Serum uric acid levels
1	145305106	145305163	57	DEL	325 (6)	NBPF20	Serum uric acid levels
1	145308289	145308346	57	DEL	60 (15)	NBPF20	Serum uric acid levels
1	145309937	145309937	55	INS	2 (2)	NBPF20	Serum uric acid levels
1	145311473	145311473	55	INS	122 (66)	NBPF20	Serum uric acid levels
1	145313045	145313102	57	DEL	278 (237)	NBPF20	Serum uric acid levels
1	145314705	145314705	54	INS	36 (36)	NBPF20	Serum uric acid levels
1	145316243	145316243	55	INS	22 (22)	NBPF20	Serum uric acid levels
1	145317820	145317880	57	DEL	54 (53)	NBPF20	Serum uric acid levels
1	145319475	145319475	55	INS	4 (3)	NBPF20	Serum uric acid levels
1	145321005	145321005	56	INS	1 (1)	NBPF20	Serum uric acid levels
1	145322579	145322636	58	DEL	7 (7)	NBPF20	Serum uric acid levels
1	145325755	145325755	54	INS	1 (1)	NBPF20	Serum uric acid levels
1	145327330	145327388	57	DEL	3 (3)	NBPF20	Serum uric acid levels
1	145336853	145336911	58	DEL	1 (1)	NBPF20	Serum uric acid levels
1	145370165	145370224	59	DEL	1	NBPF20	Serum uric acid levels
1	146067216	146067273	57	DEL	1	NBPF10	Breast cancer,Serum uric acid levels
1	146070360	146070423	58	DEL	6	NBPF10	Breast cancer,Serum uric acid levels
1	146073538	146073538	53	INS	3 (3)	NBPF10	Breast cancer,Serum uric acid levels
1	146074638	146074638	56	INS	2 (2)	NBPF10	Breast cancer,Serum uric acid levels
1	146075082	146075139	57	DEL	103 (15)	NBPF10	Breast cancer,Serum uric acid levels
1	146076742	146076742	54	INS	25 (25)	NBPF10	Breast cancer,Serum uric acid levels
1	146079818	146079875	57	DEL	24 (23)	NBPF10	Breast cancer,Serum uric acid levels
1	146081476	146081476	55	INS	2 (2)	NBPF10	Breast cancer,Serum uric acid levels
1	146084554	146084611	58	DEL	10 (8)	NBPF10	Breast cancer,Serum uric acid levels
1	146089278	146089333	55	DEL	4 (2)	NBPF10	Breast cancer,Serum uric acid levels
1	146114505	146114505	53	INS	1	NBPF10	Breast cancer,Serum uric acid levels
1	147286436	147286981	545	DEL	1	CHD1L	Protein quantitative trait loci,Type 2 diabetes
1	148540216	148540216	55	INS	1	NBPF14	AIDS progression
1	148541770	148541828	56	DEL	2 (1)	NBPF14	AIDS progression
1	148546484	148546542	58	DEL	3 (1)	NBPF14	AIDS progression
1	148551192	148551249	57	DEL	1	NBPF14	AIDS progression
1	148555904	148555961	57	DEL	5	NBPF14	AIDS progression
1	148560623	148560681	57	DEL	3 (1)	NBPF14	AIDS progression
1	148565356	148565415	57	DEL	10	NBPF14	AIDS progression
1	148566988	148566988	56	INS	4 (1)	NBPF14	AIDS progression
1	148570078	148570135	57	DEL	120 (6)	NBPF14	AIDS progression
1	148573269	148573327	57	DEL	26 (4)	NBPF14	AIDS progression
1	148574914	148574914	60	INS	1	NBPF14	AIDS progression
1	150220762	150226603	5841	DEL	1	ANP32E	Schizophrenia
1	150226797	150229072	2275	DEL	1	ANP32E	Schizophrenia
1	150229239	150230571	1332	DEL	1	ANP32E	Schizophrenia
1	150230693	150231782	1089	DEL	1	ANP32E	Schizophrenia
1	151247618	151252186	4568	DEL	1	PIP5K1A	Body mass index
1	151359872	151436237	76367	DUP	5 (5)	POGZ	Blood trace element (Cu levels),Body mass index
1	152108144	152108284	140	DEL	1	TCHH	Hair morphology,Male-pattern baldness,Scalp hair shape
1	152108481	152108712	233	DEL	11	TCHH	Hair morphology,Male-pattern baldness,Scalp hair shape
1	152109767	152109856	89	DEL	1	TCHH	Hair morphology,Male-pattern baldness,Scalp hair shape
1	152109836	152109925	101	DEL	14 (4)	TCHH	Hair morphology,Male-pattern baldness,Scalp hair shape
1	152110124	152110211	87	DEL	1	TCHH	Hair morphology,Male-pattern baldness,Scalp hair shape
1	152111952	152112026	71	DEL	29	TCHH	Hair morphology,Male-pattern baldness,Scalp hair shape
1	152112012	152112012	86	INS	24	TCHH	Hair morphology,Male-pattern baldness,Scalp hair shape
1	152112056	152112127	71	DEL	1	TCHH	Hair morphology,Male-pattern baldness,Scalp hair shape
1	152112136	152112302	166	DEL	1	TCHH	Hair morphology,Male-pattern baldness,Scalp hair shape
1	152155422	152155422	105	INS	1	RPTN	Allergic disease (asthma, hay fever or eczema),Itch intensity from mosquito bite,Male-pattern baldness
1	152213254	152218835	7527	DUP	59 (6)	HRNR	Allergic disease (asthma, hay fever or eczema),Itch intensity from mosquito bite,Male-pattern baldness
1	152213679	152215090	1288	DEL	10 (1)	HRNR	Allergic disease (asthma, hay fever or eczema),Itch intensity from mosquito bite,Male-pattern baldness
1	152213777	152213777	858	INS	2	HRNR	Allergic disease (asthma, hay fever or eczema),Itch intensity from mosquito bite,Male-pattern baldness
1	152214022	152220300	6278	DEL	1	HRNR	Allergic disease (asthma, hay fever or eczema),Itch intensity from mosquito bite,Male-pattern baldness
1	152215884	152215884	748	INS	15 (7)	HRNR	Allergic disease (asthma, hay fever or eczema),Itch intensity from mosquito bite,Male-pattern baldness
1	152216525	152217928	1313	DEL	33 (10)	HRNR	Allergic disease (asthma, hay fever or eczema),Itch intensity from mosquito bite,Male-pattern baldness
1	152217565	152218251	686	DEL	1 (1)	HRNR	Allergic disease (asthma, hay fever or eczema),Itch intensity from mosquito bite,Male-pattern baldness
1	152218247	152218949	704	DEL	7 (5)	HRNR	Allergic disease (asthma, hay fever or eczema),Itch intensity from mosquito bite,Male-pattern baldness
1	152218501	152218501	1377	INS	1	HRNR	Allergic disease (asthma, hay fever or eczema),Itch intensity from mosquito bite,Male-pattern baldness
1	152303179	152312927	9734	DUP	15 (1)	FLG	Allergic disease (asthma, hay fever or eczema),Asthma (moderate or severe),Atopic dermatitis,Atopic march,Eating disorders,Male-pattern baldness
1	152305675	152305675	956	INS	1	FLG	Allergic disease (asthma, hay fever or eczema),Asthma (moderate or severe),Atopic dermatitis,Atopic march,Eating disorders,Male-pattern baldness
1	152351525	152351751	226	DEL	2	FLG2	Eating disorders
1	152354967	152355197	228	DEL	275 (3)	FLG2	Eating disorders
1	152583066	152615268	32199	DEL	334 (143)	LCE3B	Chronic inflammatory diseases (pleiotropy),Psoriasis
1	152910485	152910485	87	INS	18 (1)	IVL	Vitamin D levels
1	153032483	153032552	69	DEL	1	SPRR1B	Inflammatory skin disease
1	154947414	154949425	2011	DEL	1	PBXIP1	Inflammatory bowel disease,Prostate cancer
1	155188676	155188676	81	INS	2	MUC1	Crohn's disease,Gastric adenocarcinoma (histologically verified),Gastric cancer,Inflammatory bowel disease,Magnesium levels,Non-cardia gastric cancer,Serum uric acid levels,Urinary albumin-to-creatinine ratio,Urinary albumin-to-creatinine ratio in non-diabetics
1	155188748	155188748	73	INS	1	MUC1	Crohn's disease,Gastric adenocarcinoma (histologically verified),Gastric cancer,Inflammatory bowel disease,Magnesium levels,Non-cardia gastric cancer,Serum uric acid levels,Urinary albumin-to-creatinine ratio,Urinary albumin-to-creatinine ratio in non-diabetics
1	155188899	155189235	349	DEL	311 (15)	MUC1	Crohn's disease,Gastric adenocarcinoma (histologically verified),Gastric cancer,Inflammatory bowel disease,Magnesium levels,Non-cardia gastric cancer,Serum uric acid levels,Urinary albumin-to-creatinine ratio,Urinary albumin-to-creatinine ratio in non-diabetics
1	155189244	155189244	110	INS	1	MUC1	Crohn's disease,Gastric adenocarcinoma (histologically verified),Gastric cancer,Inflammatory bowel disease,Magnesium levels,Non-cardia gastric cancer,Serum uric acid levels,Urinary albumin-to-creatinine ratio,Urinary albumin-to-creatinine ratio in non-diabetics
1	155189872	155189934	80	DEL	8 (5)	MUC1	Crohn's disease,Gastric adenocarcinoma (histologically verified),Gastric cancer,Inflammatory bowel disease,Magnesium levels,Non-cardia gastric cancer,Serum uric acid levels,Urinary albumin-to-creatinine ratio,Urinary albumin-to-creatinine ratio in non-diabetics
1	155190800	155191369	345	DEL	226 (94)	MUC1	Crohn's disease,Gastric adenocarcinoma (histologically verified),Gastric cancer,Inflammatory bowel disease,Magnesium levels,Non-cardia gastric cancer,Serum uric acid levels,Urinary albumin-to-creatinine ratio,Urinary albumin-to-creatinine ratio in non-diabetics
1	155191091	155191091	116	INS	3 (1)	MUC1	Crohn's disease,Gastric adenocarcinoma (histologically verified),Gastric cancer,Inflammatory bowel disease,Magnesium levels,Non-cardia gastric cancer,Serum uric acid levels,Urinary albumin-to-creatinine ratio,Urinary albumin-to-creatinine ratio in non-diabetics
1	155191281	155191281	102	INS	2	MUC1	Crohn's disease,Gastric adenocarcinoma (histologically verified),Gastric cancer,Inflammatory bowel disease,Magnesium levels,Non-cardia gastric cancer,Serum uric acid levels,Urinary albumin-to-creatinine ratio,Urinary albumin-to-creatinine ratio in non-diabetics
1	155191913	155191973	60	DEL	1	MUC1	Crohn's disease,Gastric adenocarcinoma (histologically verified),Gastric cancer,Inflammatory bowel disease,Magnesium levels,Non-cardia gastric cancer,Serum uric acid levels,Urinary albumin-to-creatinine ratio,Urinary albumin-to-creatinine ratio in non-diabetics
1	161620704	161628292	7588	DEL	1	FCGR3B	Basophil percentage of granulocytes,Basophil percentage of white cells,Blood protein levels,Inflammatory bowel disease,Limited cutaneous systemic scleroderma,Response to cyclophosphamide in systemic lupus erythematosus with lupus nephritis,Systemic lupus erythematosus,Systemic sclerosis (anti-centromere-positive),Ulcerative colitis
1	172946635	173165928	219293	DEL	1	TNFSF18	Allergic disease (asthma, hay fever or eczema),Alopecia areata,Asthma,Celiac disease,Crohn's disease,Itch intensity from mosquito bite,Pediatric autoimmune diseases,Rheumatoid arthritis (ACPA-positive)
1	196817013	196934428	117415	DEL	5	CFHR1	Advanced age-related macular degeneration,Blood protein levels,Complement C3 and C4 levels,IgA nephropathy,Matrix metalloproteinase-8 levels,Nephropathy
1	196817013	196934428	117415	DEL	5	CFHR4	Age-related macular degeneration,Age-related macular degeneration (extreme sampling),Blood protein levels,End-stage coagulation,Matrix metalloproteinase-8 levels,Nephropathy
1	197374298	197430992	56694	DEL	1	CRB1	Asthma,Blood protein levels,Body mass index,Chin dimples,Crohn's disease,Feeling hurt,Feeling worry,Heel bone mineral density,Inflammatory bowel disease,Lupus nephritis in systemic lupus erythematosus,Neurociticism,Pediatric autoimmune diseases,Systolic blood pressure
1	201209818	201209922	107	DEL	69 (19)	IGFN1	Asthma
1	201209819	201209819	109	INS	329 (19)	IGFN1	Asthma
1	201210657	201210657	100	INS	1	IGFN1	Asthma
1	201210931	201211037	105	DEL	3	IGFN1	Asthma
1	201210972	201210972	206	INS	352 (160)	IGFN1	Asthma
1	205528870	205530886	2016	DEL	1	CDK18	Coronary artery disease in type 1 diabetes
1	209761999	209762731	732	DEL	1	TRAF3IP3	Alopecia areata,Mean corpuscular hemoglobin,Mean corpuscular volume,Red blood cell count,Worry too long after an embarrassing experience
1	215831823	215840295	8472	DEL	1	USH2A	Chronic mucus hypersecretion
1	216079550	216120939	41389	DEL	1	USH2A	Chronic mucus hypersecretion
1	217739774	217789300	49526	DEL	1	SPATA17	Urate levels in overweight individuals
1	220074783	220082195	7412	DEL	1	BPNT1	Waist-to-hip ratio adjusted for BMI,Waist-to-hip ratio adjusted for BMI (age <50),Waist-to-hip ratio adjusted for BMI (age >50),Waist-to-hip ratio adjusted for BMI x sex x age interaction (4df test)
1	220079266	220097402	18136	DUP	1 (1)	BPNT1	Waist-to-hip ratio adjusted for BMI,Waist-to-hip ratio adjusted for BMI (age <50),Waist-to-hip ratio adjusted for BMI (age >50),Waist-to-hip ratio adjusted for BMI x sex x age interaction (4df test)
1	225470054	225499262	29182	DUP	4 (4)	ENAH	Delirium,Depression in smokers,Neuroticism,Obesity-related traits
1	227654802	227655306	498	DEL	13 (1)	ZNF678	Height,Hip circumference adjusted for BMI,Macular thickness,Mercury levels
1	228212444	228212515	71	DEL	1	OBSCN	PR interval
1	228277450	228277508	58	DEL	1	OBSCN	PR interval
1	228287778	228287778	400	INS	1	OBSCN	PR interval
1	228291988	228291988	55	INS	1	OBSCN	PR interval
1	228292134	228293349	1129	DEL	2	OBSCN	PR interval
1	228375745	228376118	373	DEL	1	OBSCN	PR interval
1	230703950	230706819	2869	DEL	1	AGT	Blood protein levels,Coronary artery disease,Diastolic blood pressure,Diastolic blood pressure (cigarette smoking interaction),Diastolic blood pressure x alcohol consumption interaction (2df test),Mean arterial pressure,Pancreatic ductal adenocarcinoma,Systolic blood pressure,Systolic blood pressure (cigarette smoking interaction),Systolic blood pressure x alcohol consumption interaction (2df tes…
1	235622626	235665381	42755	DUP	1 (1)	LYST	Post bronchodilator FEV1/FVC ratio,Systemic lupus erythematosus
1	240207626	240207626	57	INS	1 (1)	FMN2	Alzheimer's disease (cognitive decline),Anger,Blond vs. brown/black hair color,Bone mineral density,Bone mineral density (Ward's triangle area),Heel bone mineral density,Lumbar spine bone mineral density (integral),Lumbar spine bone mineral density (trabecular),Total cholesterol levels,Urate levels in obese individuals
1	240207639	240207740	101	DEL	1	FMN2	Alzheimer's disease (cognitive decline),Anger,Blond vs. brown/black hair color,Bone mineral density,Bone mineral density (Ward's triangle area),Heel bone mineral density,Lumbar spine bone mineral density (integral),Lumbar spine bone mineral density (trabecular),Total cholesterol levels,Urate levels in obese individuals
1	240207749	240207897	139	DEL	2	FMN2	Alzheimer's disease (cognitive decline),Anger,Blond vs. brown/black hair color,Bone mineral density,Bone mineral density (Ward's triangle area),Heel bone mineral density,Lumbar spine bone mineral density (integral),Lumbar spine bone mineral density (trabecular),Total cholesterol levels,Urate levels in obese individuals
1	240207824	240207824	95	INS	48	FMN2	Alzheimer's disease (cognitive decline),Anger,Blond vs. brown/black hair color,Bone mineral density,Bone mineral density (Ward's triangle area),Heel bone mineral density,Lumbar spine bone mineral density (integral),Lumbar spine bone mineral density (trabecular),Total cholesterol levels,Urate levels in obese individuals
1	240207899	240207962	63	DEL	1	FMN2	Alzheimer's disease (cognitive decline),Anger,Blond vs. brown/black hair color,Bone mineral density,Bone mineral density (Ward's triangle area),Heel bone mineral density,Lumbar spine bone mineral density (integral),Lumbar spine bone mineral density (trabecular),Total cholesterol levels,Urate levels in obese individuals
1	240207915	240208044	129	DEL	1	FMN2	Alzheimer's disease (cognitive decline),Anger,Blond vs. brown/black hair color,Bone mineral density,Bone mineral density (Ward's triangle area),Heel bone mineral density,Lumbar spine bone mineral density (integral),Lumbar spine bone mineral density (trabecular),Total cholesterol levels,Urate levels in obese individuals
1	240208237	240208307	70	DEL	1	FMN2	Alzheimer's disease (cognitive decline),Anger,Blond vs. brown/black hair color,Bone mineral density,Bone mineral density (Ward's triangle area),Heel bone mineral density,Lumbar spine bone mineral density (integral),Lumbar spine bone mineral density (trabecular),Total cholesterol levels,Urate levels in obese individuals
1	240208374	240208374	86	INS	2	FMN2	Alzheimer's disease (cognitive decline),Anger,Blond vs. brown/black hair color,Bone mineral density,Bone mineral density (Ward's triangle area),Heel bone mineral density,Lumbar spine bone mineral density (integral),Lumbar spine bone mineral density (trabecular),Total cholesterol levels,Urate levels in obese individuals
1	241651746	241653622	1876	DEL	1	WDR64	Radiation response
1	245009738	245024822	15086	DUP	2 (1)	EFCAB2	Daytime sleep phenotypes,Post bronchodilator FEV1 in COPD
2	1184340	1213395	29055	DEL	1	SNTG2	Body mass index,Body mass index (age>50),Body mass index x age interaction,Body mass index x sex x age interaction (4df test),Familial squamous cell lung carcinoma,Hypothyroidism,Post bronchodilator FEV1 in COPD,Post bronchodilator FEV1/FVC ratio in COPD,Thrombin-activatable fibrinolysis inhibitor levels
2	3845952	3926471	80519	DEL	1	DCDC2C	Obesity-related traits,Restless legs syndrome
2	10627546	10704818	77272	DUP	1	NOL10	Prostate cancer
2	10756629	10769491	12862	DEL	1 (1)	ATP6V1C2	Cardiac Troponin-T levels
2	24094681	24327768	233087	DUP	1	ITSN2	Asthma,Chromium levels,Diffuse large B cell lymphoma,Feeling fed-up,Lung cancer,Lung cancer in ever smokers,Response to antipsychotic treatment in schizophrenia (working memory),Sjogren's syndrome
2	25161488	25161540	52	DEL	1	POMC	Body mass index,Body mass index (age <50),Body mass index (age>50),Body mass index x sex x age interaction (4df test),Crohn's disease,Height,Inflammatory bowel disease,Obesity,Pubertal anthropometrics,Red vs. brown/black hair color,Type 1 diabetes
2	27101397	27101453	54	DEL	211 (3)	CGREF1	Response to cytadine analogues (cytosine arabinoside),Self-reported risk-taking behaviour
2	30323231	30323925	694	DEL	3	LBH	Celiac disease or Rheumatoid arthritis,Height,Primary biliary cholangitis,Rheumatoid arthritis,Rheumatoid arthritis (ACPA-positive),Systemic lupus erythematosus,vWF and FVIII levels
2	32649545	32675789	26244	DUP	1 (1)	TTC27	Hippocampal atrophy,Intelligence (MTAG),Male-pattern baldness,Rosacea symptom severity,Upper eyelid sagging severity
2	32947748	32947962	214	DEL	1	LTBP1	Central corneal thickness,Diverticular disease,Height,Hip circumference adjusted for BMI,Immune reponse to smallpox (secreted IFN-alpha),Immune response to smallpox vaccine (IL-6),Intraocular pressure,Knee osteoarthritis,Male-pattern baldness,Rosacea symptom severity,Waist circumference adjusted for BMI (adjusted for smoking behaviour),Waist circumference adjusted for BMI (joint analysis main eff…
2	48562757	48722797	160040	DUP	1	LHCGR	Body mass index,Laterality in neovascular age-related macular degeneration,Polycystic ovary syndrome,Sex hormone-binding globulin levels
2	48585249	48596859	11610	DUP	1 (1)	STON1	Amyotrophic lateral sclerosis (sporadic),Hepcidin/ferritin ratio,Joint mobility (Beighton score),Laterality in neovascular age-related macular degeneration,Macular thickness
2	48585249	48596859	11610	DUP	1 (1)	STON1-GTF2A1L	Body mass index,Cerebrospinal fluid t-tau levels in normal cognition,Macular thickness,Post bronchodilator FEV1/FVC ratio
2	54274495	54336776	62281	DUP	1	ACYP2	Blood protein levels,Chronotype,Heel bone mineral density,Morning vs. evening chronotype,Sudden cardiac arrest,Telomere length
2	71086325	71193832	107507	DUP	1	PAIP2B	Extremely high intelligence,Pulse pressure,QRS interval (sulfonylurea treatment interaction),Survival in pancreatic cancer
2	71465613	71519513	53900	DUP	1	DYSF	Extremely high intelligence,General cognitive ability,PR interval in Tripanosoma cruzi seropositivity,Protein quantitative trait loci,Urate levels in overweight individuals
2	71548539	71550384	1845	DUP	1	DYSF	Extremely high intelligence,General cognitive ability,PR interval in Tripanosoma cruzi seropositivity,Protein quantitative trait loci,Urate levels in overweight individuals
2	75593864	75690055	96191	DUP	1	GCFC2	Hippocampal atrophy
2	99258931	99379564	120633	DUP	1	EIF5B	Bipolar disorder
2	102350124	102353230	3101	DUP	74	IL1RL1	Allergic rhinitis,Allergic sensitization,Allergy,Asthma,Asthma (childhood onset),Asthma (moderate or severe),Asthma and hay fever,Atopic dermatitis,Blood protein levels,Celiac disease,Crohn's disease,Delirium,Eosinophil counts,Inflammatory bowel disease,Primary biliary cholangitis,Self-reported allergy,Serum protein levels (sST2),Waist circumference
2	102350704	102352730	2028	DEL	83 (20)	IL1RL1	Allergic rhinitis,Allergic sensitization,Allergy,Asthma,Asthma (childhood onset),Asthma (moderate or severe),Asthma and hay fever,Atopic dermatitis,Blood protein levels,Celiac disease,Crohn's disease,Delirium,Eosinophil counts,Inflammatory bowel disease,Primary biliary cholangitis,Self-reported allergy,Serum protein levels (sST2),Waist circumference
2	102470647	102475620	4973	DEL	1	SLC9A4	Blood protein levels,Celiac disease,Crohn's disease,Delirium,Inflammatory bowel disease,Lymphocyte counts,Night sleep phenotypes,Serum protein levels (sST2),White blood cell types
2	115776069	115918925	142856	DUP	6	DPP10	Cadmium levels,Daytime sleep phenotypes,Obesity-related traits,Plasma parathyroid hormone levels,Response to antidepressants in depression,Severe influenza A (H1N1) infection,Survival in colon cancer,Survival in microsatellite instability low/stable colorectal cancer,Systolic blood pressure in sickle cell anemia,Urate levels (BMI interaction)
2	120752563	120800801	48236	DUP	2 (2)	GLI2	Acne (severe),Age-related macular degeneration,Breast size,Diastolic blood pressure,Diisocyanate-induced asthma,Erectile dysfunction and prostate cancer treatment,Glomerular filtration rate (creatinine),Height,Type 2 diabetes
2	127566141	127578709	12562	DUP	2	MYO7B	Protein C levels
2	158332476	158362096	29620	INV	48	CCDC148	Cerebrospinal fluid AB1-42 levels,Restless legs syndrome
2	159838957	159844207	5250	DEL	1	LY75	Crohn's disease,Crohn's disease-related phenotypes,Idiopathic membranous nephropathy,Inflammatory bowel disease,Myeloid white cell count,Neutrophil count,Platelet count,Plateletcrit,White blood cell count
2	159838957	159844207	5250	DEL	1	LY75-CD302	Major depressive disorder,Myeloid white cell count,Neutrophil count,Platelet count,Plateletcrit,White blood cell count
2	160099087	160140359	41272	DUP	1	ITGB6	Idiopathic membranous nephropathy,Type 2 diabetes,Waist circumference adjusted for body mass index
2	165917173	165923479	6306	DEL	1	TTC21B	Bone mineral density (total hip),Diabetic kidney disease
2	169279170	169279849	679	DUP	1	LRP2	Anorexia nervosa,Blood pressure (smoking interaction),Creatinine levels,Glomerular filtration rate,Glomerular filtration rate (creatinine),Macular thickness,Serum uric acid levels,Urate levels
2	178432256	178436145	3888	DEL	30	PRKRA	Inflammatory skin disease,Multiple sclerosis (OCB status),Rapid functional decline in sporadic amyotrophic lateral sclerosis
2	178436320	178441610	6118	DEL	6	PRKRA	Inflammatory skin disease,Multiple sclerosis (OCB status),Rapid functional decline in sporadic amyotrophic lateral sclerosis
2	178443391	178450240	6640	DEL	12	PRKRA	Inflammatory skin disease,Multiple sclerosis (OCB status),Rapid functional decline in sporadic amyotrophic lateral sclerosis
2	178450415	178450966	551	DEL	2	PRKRA	Inflammatory skin disease,Multiple sclerosis (OCB status),Rapid functional decline in sporadic amyotrophic lateral sclerosis
2	178652397	178659321	6918	DUP	2	TTN	Atrial fibrillation,Bone mineral density (hip),Breast size,Epstein-Barr virus copy number in lymphoblastoid cell lines,Heart rate response to recovery post exercise (10 sec),Heart rate response to recovery post exercise (20 sec),PR interval,QT interval,Rapid functional decline in sporadic amyotrophic lateral sclerosis,Resting heart rate,Waist-to-hip ratio adjusted for BMI x sex interaction
2	178747096	178747160	64	DEL	3	TTN	Atrial fibrillation,Bone mineral density (hip),Breast size,Epstein-Barr virus copy number in lymphoblastoid cell lines,Heart rate response to recovery post exercise (10 sec),Heart rate response to recovery post exercise (20 sec),PR interval,QT interval,Rapid functional decline in sporadic amyotrophic lateral sclerosis,Resting heart rate,Waist-to-hip ratio adjusted for BMI x sex interaction
2	182745128	182762743	17615	DUP	1	DNAJC10	Blood protein levels,Night sleep phenotypes,Pulmonary arterial hypertension,Waist-to-hip circumference ratio (dietary energy interaction)
2	189719754	189720646	892	DEL	1	ANKAR	Obesity-related traits
2	195786519	196261387	474868	DUP	1	HECW2	Heel bone mineral density,Response to fenofibrate (LDL cholesterol levels),Type 2 diabetes (SNP x SNP interaction, 1df),Type 2 diabetes (SNP x SNP interaction, 2df)
2	201198835	201211946	13110	DEL	2	CASP10	Basal cell carcinoma,Chronic lymphocytic leukemia
2	202099623	202099623	620	INS	1	KIAA2012	Heel bone mineral density
2	202896466	202914556	18090	DUP	1 (1)	WDR12	Coronary artery disease,Coronary artery disease (myocardial infarction, PTCA, CABG, angina or CIHD),Coronary artery disease or ischemic stroke,Coronary artery disease or large artery stroke,Coronary heart disease,Ischemic stroke (small-vessel),Myocardial infarction (early onset)
2	203286856	203297840	10984	DEL	1	CYP20A1	Diastolic blood pressure,Height,Pulse pressure
2	205696081	205697559	1478	DEL	1	NRP2	Blood protein levels,Craniofacial microsomia,Diisocyanate-induced asthma
2	205773904	205780150	6246	DEL	1	NRP2	Blood protein levels,Craniofacial microsomia,Diisocyanate-induced asthma
2	205793035	205815186	22151	DEL	1	NRP2	Blood protein levels,Craniofacial microsomia,Diisocyanate-induced asthma
2	206555565	206558240	2675	DEL	1	ADAM23	Bipolar disorder and schizophrenia,Blood protein levels,Body mass index,Childhood body mass index,Tonsillectomy
2	214568128	214656925	88797	DUP	1	VWC2L	Neuroticism,PR interval
2	215299941	215316769	16828	DUP	1 (1)	ATIC	Airway imaging phenotypes
2	218828158	218830835	2677	DEL	1	PRKAG3	HDL cholesterol,Male-pattern baldness
2	231279756	231287538	7782	DEL	1	ARMC9	Food antigen IgG levels
2	235964030	236019912	55882	DEL	1	AGAP1	Coronary artery calcified atherosclerotic plaque (130 HU threshold) in type 2 diabetes,Craniofacial microsomia,Mean corpuscular hemoglobin,Mean corpuscular volume,Menarche (age at onset)
2	237868057	237882997	14940	DEL	1	RAMP1	Obesity-related traits,Resting metabolic rate
2	241438653	241442459	3806	DEL	1 (1)	FARP2	Chronic lymphocytic leukemia,Copper levels,Eosinophil counts,Eosinophil percentage of granulocytes,Eosinophil percentage of white cells,Fibrinogen,Fibrinogen levels,Neutrophil percentage of granulocytes,Prostate cancer,Sum eosinophil basophil counts,Systolic blood pressure,Vitiligo
2	241566688	241570283	3602	DEL	11	BOK	Brain structure,Prostate cancer
2	241762995	241806711	43716	DEL	1	D2HGDH	Allergic disease (asthma, hay fever or eczema),Allergy,Asthma,Asthma (moderate or severe),Eosinophil counts,Eosinophil percentage of granulocytes,Eosinophil percentage of white cells,Neutrophil percentage of granulocytes,Sum eosinophil basophil counts
2	241762995	241806711	43716	DEL	1	GAL3ST2	Chronic inflammatory diseases (pleiotropy)
3	843561	1402613	559052	DUP	1 (1)	CNTN6	Diastolic blood pressure,Disease progression in age-related macular degeneration,Fasting blood insulin,Gut microbiota (bacterial taxa),Loneliness,Neurocognitive impairment in HIV-1 infection (continuous),PR interval in Tripanosoma cruzi seropositivity,Prostate cancer (SNP x SNP interaction),Response to statin therapy,Systemic lupus erythematosus,Venous thromboembolism,Visceral adipose tissue/subc…
3	7506064	7759014	252950	DUP	1	GRM7	Adverse response to chemotherapy (neutropenia/leucopenia) (all topoisomerase inhibitors),Airway imaging phenotypes,Clozapine-induced agranulocytosis/granulocytopenia in treatment-resistant schizophrenia,Daytime sleep phenotypes,Diastolic blood pressure,Major depressive disorder (broad),Night sleep phenotypes,Orofacial clefts,Paclitaxel disposition in epithelial ovarian cancer,Panic disorder,Perso…
3	9995584	11870473	1874889	DEL	58	ATG7	HDL cholesterol,HDL cholesterol levels,Heel bone mineral density,Male-pattern baldness,Relative hand skill in reading disability,Small vessel stroke,Systolic blood pressure
3	9995584	11870473	1874889	DEL	58	ATP2B2	Amyotrophic lateral sclerosis (sporadic),Autism spectrum disorder or schizophrenia,Cognitive decline rate in late mild cognitive impairment,Manganese levels,Metabolite levels
3	9995584	11870473	1874889	DEL	58	FANCD2	Alzheimer's disease
3	9995584	11870473	1874889	DEL	58	FANCD2OS	Alzheimer's disease
3	9995584	11870473	1874889	DEL	58	GHRL	Autism spectrum disorder or schizophrenia
3	9995584	11870473	1874889	DEL	58	HRH1	Diastolic blood pressure,Heel bone mineral density,Male-pattern baldness,Mortality in sepsis,Pulse pressure,Systolic blood pressure
3	9995584	11870473	1874889	DEL	58	IRAK2	Eosinophil counts,Eosinophil percentage of granulocytes,Eosinophil percentage of white cells,Sum eosinophil basophil counts
3	9995584	11870473	1874889	DEL	58	SEC13	Autism spectrum disorder or schizophrenia
3	9995584	11870473	1874889	DEL	58	SLC6A1	Conduct disorder (maternal expressed emotions interaction),Loneliness (linear analysis),Longitudinal alcohol consumption,Response to Vitamin E supplementation
3	9995584	11870473	1874889	DEL	58	SLC6A11	Initial alcohol sensitivity,Loneliness (linear analysis),Pulmonary function in asthmatics,Response to tocilizumab in rheumatoid arthritis
3	9995584	11870473	1874889	DEL	58	TATDN2	Autism spectrum disorder or schizophrenia
3	9995584	11870473	1874889	DEL	58	VGLL4	Anorexia nervosa,Blond vs. brown/black hair color,Body mass index,Clopidogrel active metabolite levels,Height,Male-pattern baldness,Metabolite levels (HVA),Metabolite levels (HVA-5-HIAA Factor score),Optic disc area,Relative hand skill in reading disability
3	10050341	11870472	1819942	DEL	38	ATG7	HDL cholesterol,HDL cholesterol levels,Heel bone mineral density,Male-pattern baldness,Relative hand skill in reading disability,Small vessel stroke,Systolic blood pressure
3	10050341	11870472	1819942	DEL	38	ATP2B2	Amyotrophic lateral sclerosis (sporadic),Autism spectrum disorder or schizophrenia,Cognitive decline rate in late mild cognitive impairment,Manganese levels,Metabolite levels
3	10050341	11870472	1819942	DEL	38	FANCD2	Alzheimer's disease
3	10050341	11870472	1819942	DEL	38	FANCD2OS	Alzheimer's disease
3	10050341	11870472	1819942	DEL	38	GHRL	Autism spectrum disorder or schizophrenia
3	10050341	11870472	1819942	DEL	38	HRH1	Diastolic blood pressure,Heel bone mineral density,Male-pattern baldness,Mortality in sepsis,Pulse pressure,Systolic blood pressure
3	10050341	11870472	1819942	DEL	38	IRAK2	Eosinophil counts,Eosinophil percentage of granulocytes,Eosinophil percentage of white cells,Sum eosinophil basophil counts
3	10050341	11870472	1819942	DEL	38	SEC13	Autism spectrum disorder or schizophrenia
3	10050341	11870472	1819942	DEL	38	SLC6A1	Conduct disorder (maternal expressed emotions interaction),Loneliness (linear analysis),Longitudinal alcohol consumption,Response to Vitamin E supplementation
3	10050341	11870472	1819942	DEL	38	SLC6A11	Initial alcohol sensitivity,Loneliness (linear analysis),Pulmonary function in asthmatics,Response to tocilizumab in rheumatoid arthritis
3	10050341	11870472	1819942	DEL	38	TATDN2	Autism spectrum disorder or schizophrenia
3	10050341	11870472	1819942	DEL	38	VGLL4	Anorexia nervosa,Blond vs. brown/black hair color,Body mass index,Clopidogrel active metabolite levels,Height,Male-pattern baldness,Metabolite levels (HVA),Metabolite levels (HVA-5-HIAA Factor score),Optic disc area,Relative hand skill in reading disability
3	10171757	10184962	13205	DEL	1	IRAK2	Eosinophil counts,Eosinophil percentage of granulocytes,Eosinophil percentage of white cells,Sum eosinophil basophil counts
3	10176865	10180992	4129	DEL	19 (4)	IRAK2	Eosinophil counts,Eosinophil percentage of granulocytes,Eosinophil percentage of white cells,Sum eosinophil basophil counts
3	15454803	15457495	2691	DEL	2	COLQ	Diverticular disease
3	16062087	16190574	128488	INV	2 (1)	GALNT15	Spherical equivalent or myopia (age of diagnosis)
3	19872575	20059843	187268	DUP	1	KAT2B	Mean arterial pressure (alcohol consumption interaction),Mean corpuscular hemoglobin,Mean corpuscular volume,Post-traumatic stress disorder,Staphylococcus aureus nasal carriage (intermittent),Systolic blood pressure
3	28412235	28426791	14556	DEL	1	ZCWPW2	Cognitive decline (age-related)
3	31990448	31990530	81	DEL	197 (7)	ZNF860	Periodontal disease-related phenotypes,Schizophrenia
3	37361137	37362233	1096	DEL	1	GOLGA4	Autism spectrum disorder or schizophrenia,Subjective response to lithium treatment
3	38274364	38274364	190	INS	1	SLC22A13	Gut microbiota (bacterial taxa)
3	38502010	38504403	2393	DEL	1	EXOG	P wave duration,PR interval,QRS duration
3	38710019	38715563	5544	DEL	1	SCN10A	Atrial fibrillation,Atrioventricular conduction,Electrocardiographic conduction measures,Electrocardiographic traits,Heart rate response to exercise,Heart rate response to recovery post exercise,P wave duration,PR interval,PR segment,Pulse pressure,QRS duration,QT interval,Systemic lupus erythematosus
3	40422609	40422971	362	DEL	1	ENTPD3	Neuroticism
3	43054540	43060924	6384	DEL	1 (1)	FAM198A	Clozapine-induced agranulocytosis,Obesity-related traits
3	49322352	49325193	2841	DEL	1	USP4	Blood protein levels,Crohn's disease,Glycated hemoglobin levels,High light scatter reticulocyte percentage of red cells,Inflammatory bowel disease,Intelligence (MTAG),Reticulocyte count,Reticulocyte fraction of red cells,Ulcerative colitis
3	53817875	53818224	349	DEL	1	CHDH	Axial length,Body mass index
3	61930961	62180473	249512	DEL	1	PTPRG	Alzheimer disease and age of onset,Bacteremia,Bipolar disorder or attention deficit hyperactivity disorder,Breast size,Daytime sleep phenotypes,Fuchs's corneal dystrophy,Ischemic stroke,Major depressive disorder,Metabolite levels (HVA/5-HIAA ratio),QT interval,Stroke
3	66222473	66240523	18050	DEL	1	SLC25A26	Atrial fibrillation,Binge eating behaviour and bipolar disorder,Colorectal cancer,QRS duration
3	89460824	90479383	1018559	INV	1	EPHA3	Atrial fibrillation,BMI (adjusted for smoking behaviour),BMI in non-smokers,Body mass index (joint analysis main effects and smoking interaction),Diastolic blood pressure,Loneliness (multivariate analysis),Orofacial clefts,Periodontitis (Mean PAL),Systemic lupus erythematosus,Systolic blood pressure,Thrombosis
3	98693092	98755849	62757	DEL	1	ST3GAL6	Blood protein levels
3	113925681	113930754	5073	DEL	1	GRAMD1C	Blood protein levels
3	121765764	121774916	9152	DEL	1	IQCB1	Multiple sclerosis,Multiple sclerosis and triglyceride levels (pleiotropy)
3	124746259	124770878	24619	INV	1	ITGB5	Coronary artery disease (myocardial infarction, PTCA, CABG, angina or CIHD),Diastolic blood pressure,Heel bone mineral density,Pulse pressure,Systolic blood pressure
3	128627052	128657342	29649	INV	45 (5)	RPN1	Blood protein levels,Eosinophil counts,Monocyte count,Monocyte percentage of white cells,Sum eosinophil basophil counts,White blood cell count,White blood cell count (basophil)
3	128910235	128910440	206	DEL	2	KIAA1257	Pneumococcal bacteremia
3	129426364	129446219	19856	DUP	2 (2)	EFCAB12	Waist-to-hip ratio adjusted for BMI,Waist-to-hip ratio adjusted for BMI (age >50),Waist-to-hip ratio adjusted for BMI x sex x age interaction (4df test)
3	129426364	129446219	19856	DUP	2 (2)	IFT122	Diisocyanate-induced asthma,Systemic sclerosis (anti-topoisomerase-positive),Waist-to-hip ratio adjusted for BMI,Waist-to-hip ratio adjusted for BMI (age >50),Waist-to-hip ratio adjusted for BMI x sex x age interaction (4df test)
3	130044539	130087903	43365	DEL	179 (27)	ALG1L2	Waist-to-hip ratio adjusted for BMI,Waist-to-hip ratio adjusted for BMI (age >50),Waist-to-hip ratio adjusted for BMI x sex x age interaction (4df test)
3	130242729	130379710	136981	DUP	1	COL6A5	Body mass index,Lung cancer
3	165814826	165830797	15971	DEL	1	BCHE	Alzheimer's disease biomarkers,Blood protein levels,Cardiovascular disease risk factors,Fast beta electroencephalogram,Heart failure,Paclitaxel disposition in epithelial ovarian cancer
3	167156342	167520155	363813	INV	1	WDR49	Fast beta electroencephalogram,Mean platelet volume,Visceral fat
3	182974005	183102582	128577	DUP	1	DCUN1D1	Parkinson's disease,Subjective response to lithium treatment
3	184099474	184101467	1914	DEL	11	HTR3E	Major depressive disorder
3	184099714	184103605	3891	DEL	1	HTR3E	Major depressive disorder
3	185183900	185198085	14185	DUP	1	EHHADH	Cognitive performance,Major depressive disorder
3	195714160	195727200	13010	DEL	2	MUC20	Lung disease severity in cystic fibrosis
3	195725172	195725680	460	DEL	404 (48)	MUC20	Lung disease severity in cystic fibrosis
3	195725188	195725272	95	DEL	4 (1)	MUC20	Lung disease severity in cystic fibrosis
3	195725349	195725349	316	INS	2	MUC20	Lung disease severity in cystic fibrosis
3	195725465	195725527	62	DEL	1	MUC20	Lung disease severity in cystic fibrosis
3	195725562	195725685	134	DEL	2	MUC20	Lung disease severity in cystic fibrosis
3	195725618	195725670	52	DEL	1	MUC20	Lung disease severity in cystic fibrosis
3	195725640	195725640	218	INS	2 (2)	MUC20	Lung disease severity in cystic fibrosis
3	195725658	195725658	78	INS	1 (1)	MUC20	Lung disease severity in cystic fibrosis
3	195725707	195725762	60	DEL	3 (2)	MUC20	Lung disease severity in cystic fibrosis
3	195725735	195725795	56	DEL	3 (3)	MUC20	Lung disease severity in cystic fibrosis
3	195730639	195744086	13732	DEL	338 (3)	MUC20	Lung disease severity in cystic fibrosis
3	195746510	195749162	2650	DEL	3	MUC4	Lung disease severity in cystic fibrosis,Red blood cell density in sickle cell anemia
3	195778887	195780135	1248	DEL	1	MUC4	Lung disease severity in cystic fibrosis,Red blood cell density in sickle cell anemia
3	195778993	195778993	139	INS	1	MUC4	Lung disease severity in cystic fibrosis,Red blood cell density in sickle cell anemia
3	195779111	195779431	308	DEL	7 (2)	MUC4	Lung disease severity in cystic fibrosis,Red blood cell density in sickle cell anemia
3	195779154	195779249	101	DEL	2	MUC4	Lung disease severity in cystic fibrosis,Red blood cell density in sickle cell anemia
3	195779260	195779361	101	DEL	1	MUC4	Lung disease severity in cystic fibrosis,Red blood cell density in sickle cell anemia
3	195779601	195780241	399	DEL	4 (2)	MUC4	Lung disease severity in cystic fibrosis,Red blood cell density in sickle cell anemia
3	195779605	195779700	95	DEL	2	MUC4	Lung disease severity in cystic fibrosis,Red blood cell density in sickle cell anemia
3	195779677	195779677	617	INS	1	MUC4	Lung disease severity in cystic fibrosis,Red blood cell density in sickle cell anemia
3	195779681	195779681	108	INS	1	MUC4	Lung disease severity in cystic fibrosis,Red blood cell density in sickle cell anemia
3	195780236	195780236	190	INS	5 (1)	MUC4	Lung disease severity in cystic fibrosis,Red blood cell density in sickle cell anemia
3	195780366	195780551	189	DEL	3	MUC4	Lung disease severity in cystic fibrosis,Red blood cell density in sickle cell anemia
3	195780490	195780586	129	DEL	4 (2)	MUC4	Lung disease severity in cystic fibrosis,Red blood cell density in sickle cell anemia
3	195780651	195780795	156	DEL	2 (1)	MUC4	Lung disease severity in cystic fibrosis,Red blood cell density in sickle cell anemia
3	195780719	195780719	148	INS	1	MUC4	Lung disease severity in cystic fibrosis,Red blood cell density in sickle cell anemia
3	195781055	195781152	97	DEL	1	MUC4	Lung disease severity in cystic fibrosis,Red blood cell density in sickle cell anemia
3	195781208	195781208	429	INS	1	MUC4	Lung disease severity in cystic fibrosis,Red blood cell density in sickle cell anemia
3	195781308	195781405	97	DEL	1	MUC4	Lung disease severity in cystic fibrosis,Red blood cell density in sickle cell anemia
3	195781570	195781666	96	DEL	75 (21)	MUC4	Lung disease severity in cystic fibrosis,Red blood cell density in sickle cell anemia
3	195781596	195781596	52	INS	1	MUC4	Lung disease severity in cystic fibrosis,Red blood cell density in sickle cell anemia
3	195781613	195781613	89	INS	1 (1)	MUC4	Lung disease severity in cystic fibrosis,Red blood cell density in sickle cell anemia
3	195781633	195781633	240	INS	1	MUC4	Lung disease severity in cystic fibrosis,Red blood cell density in sickle cell anemia
3	195781670	195781853	183	DEL	1	MUC4	Lung disease severity in cystic fibrosis,Red blood cell density in sickle cell anemia
3	195781783	195781926	143	DEL	1	MUC4	Lung disease severity in cystic fibrosis,Red blood cell density in sickle cell anemia
3	195782080	195782416	327	DEL	15 (9)	MUC4	Lung disease severity in cystic fibrosis,Red blood cell density in sickle cell anemia
3	195782347	195782439	92	DEL	1	MUC4	Lung disease severity in cystic fibrosis,Red blood cell density in sickle cell anemia
3	195782556	195782653	98	DEL	32 (23)	MUC4	Lung disease severity in cystic fibrosis,Red blood cell density in sickle cell anemia
3	195782994	195783124	122	DEL	43 (31)	MUC4	Lung disease severity in cystic fibrosis,Red blood cell density in sickle cell anemia
3	195783359	195783794	354	DEL	308 (214)	MUC4	Lung disease severity in cystic fibrosis,Red blood cell density in sickle cell anemia
3	195783567	195783567	187	INS	1 (1)	MUC4	Lung disease severity in cystic fibrosis,Red blood cell density in sickle cell anemia
3	195783730	195783730	91	INS	3 (2)	MUC4	Lung disease severity in cystic fibrosis,Red blood cell density in sickle cell anemia
3	195783929	195784025	96	DEL	1 (1)	MUC4	Lung disease severity in cystic fibrosis,Red blood cell density in sickle cell anemia
3	195784478	195784575	93	DEL	199 (122)	MUC4	Lung disease severity in cystic fibrosis,Red blood cell density in sickle cell anemia
3	195784535	195784535	200	INS	3 (1)	MUC4	Lung disease severity in cystic fibrosis,Red blood cell density in sickle cell anemia
3	195784556	195784698	142	DEL	2	MUC4	Lung disease severity in cystic fibrosis,Red blood cell density in sickle cell anemia
3	195785714	195785714	92	INS	12 (2)	MUC4	Lung disease severity in cystic fibrosis,Red blood cell density in sickle cell anemia
3	195786335	195788099	1169	DEL	203 (85)	MUC4	Lung disease severity in cystic fibrosis,Red blood cell density in sickle cell anemia
3	195786542	195786542	92	INS	103 (82)	MUC4	Lung disease severity in cystic fibrosis,Red blood cell density in sickle cell anemia
3	195786949	195787192	243	DEL	1 (1)	MUC4	Lung disease severity in cystic fibrosis,Red blood cell density in sickle cell anemia
3	195787237	195787332	95	DEL	1	MUC4	Lung disease severity in cystic fibrosis,Red blood cell density in sickle cell anemia
3	195787635	195787635	227	INS	1	MUC4	Lung disease severity in cystic fibrosis,Red blood cell density in sickle cell anemia
3	195787711	195787711	91	INS	1	MUC4	Lung disease severity in cystic fibrosis,Red blood cell density in sickle cell anemia
3	195787758	195787758	183	INS	1	MUC4	Lung disease severity in cystic fibrosis,Red blood cell density in sickle cell anemia
3	195787913	195788004	91	DEL	1 (1)	MUC4	Lung disease severity in cystic fibrosis,Red blood cell density in sickle cell anemia
3	195788510	195788561	51	DEL	1 (1)	MUC4	Lung disease severity in cystic fibrosis,Red blood cell density in sickle cell anemia
3	195788557	195788557	51	INS	1	MUC4	Lung disease severity in cystic fibrosis,Red blood cell density in sickle cell anemia
3	195788606	195788660	54	DEL	1	MUC4	Lung disease severity in cystic fibrosis,Red blood cell density in sickle cell anemia
3	195923157	197508746	1585589	DEL	1	CEP19	Allergic disease (asthma, hay fever or eczema)
3	195923157	197508746	1585589	DEL	1	DLG1	Allergic rhinitis,Diastolic blood pressure,Heel bone mineral density
3	195923157	197508746	1585589	DEL	1	FBXO45	Allergic disease (asthma, hay fever or eczema),Vitiligo
3	195923157	197508746	1585589	DEL	1	NCBP2	Night sleep phenotypes
3	195923157	197508746	1585589	DEL	1	NCBP2-AS2	Night sleep phenotypes
3	195923157	197508746	1585589	DEL	1	NRROS	Vitiligo
3	195923157	197508746	1585589	DEL	1	PAK2	Atrial fibrillation,Eosinophil counts,Glucose homeostasis traits,Lymphocyte counts,Monocyte count,Platelet count,Plateletcrit,Sum eosinophil basophil counts,Total ventricular volume (Alzheimer's disease interaction),White blood cell count
3	195923157	197508746	1585589	DEL	1	PIGZ	Night sleep phenotypes
3	195923157	197508746	1585589	DEL	1	RNF168	Fat distribution (HIV)
3	195923157	197508746	1585589	DEL	1	SENP5	Night sleep phenotypes
3	195923157	197508746	1585589	DEL	1	SLC51A	Blood metabolite levels
3	195923157	197508746	1585589	DEL	1	TFRC	High light scatter reticulocyte count,High light scatter reticulocyte percentage of red cells,Iron status biomarkers (transferrin levels),Iron status biomarkers (transferrin saturation),Mean corpuscular hemoglobin,Mean corpuscular hemoglobin concentration,Mean corpuscular volume,Pancreatic cancer,Red blood cell traits,Red cell distribution width,Reticulocyte fraction of red cells
3	195923157	197508746	1585589	DEL	1	ZDHHC19	HIV-1 susceptibility,Mean corpuscular hemoglobin,Mean corpuscular hemoglobin concentration,Mean corpuscular volume,Red blood cell count,Reticulocyte fraction of red cells
3	196705728	196737305	31574	DEL	1	CEP19	Allergic disease (asthma, hay fever or eczema)
3	197786394	197880237	93843	DUP	1 (1)	LRCH3	Airway responsiveness in chronic obstructive pulmonary disease
4	127124	133267	6141	DEL	380 (309)	ZNF718	Response to TNF inhibitor in rheumatoid arthritis (change in tender 28-joint count)
4	991551	996176	4625	DEL	1 (1)	SLC26A1	Limited cutaneous systemic scleroderma,Polymyositis,Systemic sclerosis
4	1394576	1394643	64	DEL	3	CRIPAK	Heel bone mineral density,Remission after SSRI treatment in MDD or openness
4	1394779	1395361	582	DEL	1	CRIPAK	Heel bone mineral density,Remission after SSRI treatment in MDD or openness
4	1394965	1394965	243	INS	107 (4)	CRIPAK	Heel bone mineral density,Remission after SSRI treatment in MDD or openness
4	1395050	1395171	131	DEL	14 (6)	CRIPAK	Heel bone mineral density,Remission after SSRI treatment in MDD or openness
4	1395620	1395620	310	INS	1 (1)	CRIPAK	Heel bone mineral density,Remission after SSRI treatment in MDD or openness
4	2337064	3678059	1340995	DEL	1	ADD1	Huntington's disease progression
4	2337064	3678059	1340995	DEL	1	CFAP99	Cognitive function
4	2337064	3678059	1340995	DEL	1	DOK7	Calcium levels,Fibrinogen levels
4	2337064	3678059	1340995	DEL	1	FAM193A	Cognitive ability,Cognitive ability (MTAG),Dimensional psychopathology (Social),General cognitive ability,Intelligence (MTAG),Systolic blood pressure
4	2337064	3678059	1340995	DEL	1	HGFAC	Blood protein levels,Coronary artery disease,Crohn's disease,Fibrinogen,Fibrinogen levels,Gamma glutamyl transferase levels,Height,Inflammatory bowel disease,Platelet count,Plateletcrit,Pulse pressure,Serum total protein level,Triglyceride levels,Triglycerides
4	2337064	3678059	1340995	DEL	1	HTT	Itch intensity from mosquito bite adjusted by bite size,Monobrow,Serum sulfate level,Tuberculosis,Worry too long after an embarrassing experience
4	2337064	3678059	1340995	DEL	1	LRPAP1	Blood protein levels,Cholesterol, total,Fibrinogen,LDL cholesterol,LDL cholesterol levels,Total cholesterol levels,Triglyceride levels,Triglycerides,Tuberculosis
4	2337064	3678059	1340995	DEL	1	MFSD10	Huntington's disease progression
4	2337064	3678059	1340995	DEL	1	MSANTD1	Tuberculosis
4	2337064	3678059	1340995	DEL	1	NOP14	Huntington's disease progression
4	2337064	3678059	1340995	DEL	1	RGS12	Blood protein levels,Coronary artery disease,Creatinine levels,Glomerular filtration rate,Itch intensity from mosquito bite adjusted by bite size,Platelet count,Serum albumin level,Total cholesterol levels,Tuberculosis,Worry too long after an embarrassing experience
4	2337064	3678059	1340995	DEL	1	RNF4	Colorectal cancer,Coronary artery calcified atherosclerotic plaque score in type 2 diabetes,Dimensional psychopathology (Social)
4	2337064	3678059	1340995	DEL	1	SH3BP2	Huntington's disease progression,Multiple sclerosis
4	2337064	3678059	1340995	DEL	1	ZFYVE28	Influenza A (H1N1) severity,Longevity,Nicotine dependence and major depression (severity of comorbidity),Schizophrenia
4	3444168	3448344	4176	DEL	1	HGFAC	Blood protein levels,Coronary artery disease,Crohn's disease,Fibrinogen,Fibrinogen levels,Gamma glutamyl transferase levels,Height,Inflammatory bowel disease,Platelet count,Plateletcrit,Pulse pressure,Serum total protein level,Triglyceride levels,Triglycerides
4	3511507	3525670	14163	DUP	1	LRPAP1	Blood protein levels,Cholesterol, total,Fibrinogen,LDL cholesterol,LDL cholesterol levels,Total cholesterol levels,Triglyceride levels,Triglycerides,Tuberculosis
4	8074126	8176434	102308	DUP	1	ABLIM2	Cognitive function,Irritable bowel syndrome,Post bronchodilator FEV1 in COPD
4	8215954	8443598	227643	DEL	2	ACOX3	Response to antineoplastic agents
4	8215954	8443598	227643	DEL	2	SH3TC1	Response to metformin (IC50)
4	22666880	22858808	191928	DEL	1	GBA3	Anti-saccade response,Blood metabolite levels,Manganese levels,Peak cortisol response to low dose short synacthen test in corticosteroid treated asthma,Rosacea symptom severity,Serum metabolite levels,Tourette's syndrome or obsessive-compulsive disorder,White matter lesion progression (adjusted for white matter lesion burden at baseline)
4	38797549	38827145	29596	DEL	1	TLR1	Alcohol consumption,Allergic disease (asthma, hay fever or eczema),Allergic rhinitis,Allergic sensitization,Allergy,Asthma,Asthma and hay fever,Coronary artery calcified atherosclerotic plaque score in type 2 diabetes,Diabetes in response to antihypertensive drug treatment (treatment strategy interaction),Helicobacter pylori serologic status,Self-reported allergy,Systemic sclerosis (anti-topoisom…
4	38797549	38827145	29596	DEL	1	TLR6	Allergic sensitization,Allergy,Diabetes in response to antihypertensive drug treatment (treatment strategy interaction),Helicobacter pylori serologic status,Self-reported allergy
4	56527890	56539470	11580	DEL	1	THEGL	Cadmium levels
4	68509794	68622231	112440	DEL	232 (188)	UGT2B17	Blood protein levels
4	68811016	68916416	105400	DEL	1	UGT2B10	Cotinine glucuronidation,Hematocrit,Hemoglobin
4	81110453	81110453	123	INS	21 (2)	PRKG2	Blood pressure (smoking interaction),HIV-1 susceptibility,Height,Hip circumference adjusted for BMI,Pubertal anthropometrics,Waist circumference adjusted for BMI (adjusted for smoking behaviour),Waist circumference adjusted for BMI (joint analysis main effects and physical activity interaction),Waist circumference adjusted for BMI (joint analysis main effects and smoking interaction),Waist circum…
4	84604639	84604714	75	DEL	1 (1)	CDS1	Cerebral amyloid deposition (PET imaging)
4	84650241	84650409	168	DEL	1	CDS1	Cerebral amyloid deposition (PET imaging)
4	87615923	87616034	108	DEL	338 (113)	DSPP	Dental caries,Idiopathic dilated cardiomyopathy
4	90377354	90734762	357408	DUP	1	CCSER1	Methadone dose in opioid dependence
4	97105303	97682590	577287	DUP	1	STPG2	Waist-to-hip ratio adjusted for body mass index
4	98138090	98244899	106809	DEL	1	STPG2	Waist-to-hip ratio adjusted for body mass index
4	99203730	99209952	6222	DEL	1	ADH6	Alcohol dependence,Alcohol use disorder (consumption score),Alcohol use disorder (dependence and problematic use scores),Esophageal cancer,QRS duration,Regular attendance at a pub or social club
4	154610942	154611854	912	DUP	1	FGG	Activated partial thromboplastin time,Blood protein levels,D-dimer levels,Fibrinogen,Fibrinogen levels,Prothrombin time,Thrombosis,Venous thromboembolism
4	168893835	168903057	9222	DEL	1	PALLD	Advanced glycation end-product levels,Bacteremia,Coronary artery disease,Pulse pressure,Response to iloperidone treatment (QT prolongation),Vein graft stenosis in coronary artery bypass grafting
4	174819504	175487105	667601	INV	1	GLRA3	Obesity in adult survivors of childhood cancer exposed to cranial radiation,Paclitaxel disposition in epithelial ovarian cancer,Primary biliary cholangitis
4	174977901	174977901	54	INS	53 (1)	ADAM29	Breast cancer,Cognitive decline rate in late mild cognitive impairment,Erosive tooth wear (severe vs non-severe),Erosive tooth wear (severe vs none or mild)
4	174977925	174977980	53	DEL	8 (1)	ADAM29	Breast cancer,Cognitive decline rate in late mild cognitive impairment,Erosive tooth wear (severe vs non-severe),Erosive tooth wear (severe vs none or mild)
5	61914	121548	72485	DUP	2	PLEKHG4B	Asthma (childhood onset)
5	133152	174801	41649	DEL	1 (1)	PLEKHG4B	Asthma (childhood onset)
5	736317	821786	85447	DEL	33 (25)	ZDHHC11	Lung cancer in ever smokers,Pancreatic cancer
5	754612	846439	91828	DEL	2	ZDHHC11	Lung cancer in ever smokers,Pancreatic cancer
5	815600	821800	5923	DEL	3 (1)	ZDHHC11	Lung cancer in ever smokers,Pancreatic cancer
5	23526817	23526903	84	DEL	3	PRDM9	Calcium levels,Idiopathic dilated cardiomyopathy
5	23526819	23527156	337	DEL	1	PRDM9	Calcium levels,Idiopathic dilated cardiomyopathy
5	23526868	23526868	161	INS	1	PRDM9	Calcium levels,Idiopathic dilated cardiomyopathy
5	23526892	23526977	85	DEL	1	PRDM9	Calcium levels,Idiopathic dilated cardiomyopathy
5	23526981	23527398	417	DEL	1	PRDM9	Calcium levels,Idiopathic dilated cardiomyopathy
5	23527493	23527579	86	DEL	1	PRDM9	Calcium levels,Idiopathic dilated cardiomyopathy
5	23527501	23527501	84	INS	17 (1)	PRDM9	Calcium levels,Idiopathic dilated cardiomyopathy
5	23527592	23527674	83	DEL	10 (1)	PRDM9	Calcium levels,Idiopathic dilated cardiomyopathy
5	32106096	32167671	61573	DUP	29	PDZD2	Cerebrospinal fluid t-tau levels in Alzheimer's disease dementia,Chronic obstructive pulmonary disease,Intracranial aneurysm,Myocardial infarction,Obesity-related traits,Renal cell carcinoma,Response to serotonin reuptake inhibitors in MDD (plasma drug and metabolite levels),Vertical cup-disc ratio
5	37113542	37606344	492802	DUP	1	WDR70	Diverticular disease
5	37423782	37648631	224849	DEL	1	WDR70	Diverticular disease
5	41181497	41181497	81	INS	1 (1)	C6	Blood protein levels,Response to fenofibrate (adiponectin levels)
5	42628460	42630888	2433	DEL	102 (35)	GHR	Blood protein levels,Familial squamous cell lung carcinoma,Heel bone mineral density,Height,Iron status biomarkers,Menarche (age at onset),Plasma renin activity levels,Response to taxane treatment (docetaxel),Systemic lupus erythematosus
5	50333629	50418927	85298	DUP	1	EMB	Schizophrenia
5	50439252	50444923	5671	DUP	1	EMB	Schizophrenia
5	55697221	55711272	14051	DUP	1	SLC38A9	Heel bone mineral density,Height
5	61278230	61386108	107878	DUP	1	ZSWIM6	Autism spectrum disorder or schizophrenia,Body mass index,General cognitive ability,Intelligence (MTAG),Platelet count,Schizophrenia
5	68202513	68235910	33397	DEL	1 (1)	PIK3R1	Alzheimer's disease biomarkers,Bone mineral density (hip),Cleft lip with or without cleft palate,Corneal astigmatism,Glomerular filtration rate (creatinine),Hip minimal joint space width,Intelligence (MTAG),Mean corpuscular hemoglobin,Mean corpuscular volume,Menarche (age at onset),Red cell distribution width,Rosacea symptom severity
5	75195674	75196688	1014	DEL	1 (1)	ANKRD31	Response to amphetamines
5	79051820	79055175	3355	DEL	1	DMGDH	Blood and toenail selenium levels,Blood trace element (Se levels),Cerebrospinal fluid t-tau levels in mild cognitive impairment,Toenail selenium levels,Urinary metabolites
5	80788523	80834194	45671	DEL	1	MSH3	HDL cholesterol change in response to fenofibrate in statin-treated type 2 diabetes,Huntington's disease progression
5	81987677	82058493	70816	DEL	1	ATG10	Airway imaging phenotypes,Breast cancer
5	94391685	94391685	213	INS	1 (1)	KIAA0825	Post bronchodilator FEV1/FVC ratio
5	100387810	100563731	175921	INV	1	FAM174A	Heel bone mineral density
5	100547095	100568377	21282	INV	1	FAM174A	Heel bone mineral density
5	115616449	115620435	3986	DEL	1	TMED7	Response to antidepressants (symptom improvement)
5	115616449	115620435	3986	DEL	1	TMED7-TICAM2	Response to antidepressants (symptom improvement)
5	121935054	121969172	34118	INV	1	SRFBP1	Coronary artery disease,Pulse pressure,Systolic blood pressure
5	121950989	122023224	72235	INV	1	SRFBP1	Coronary artery disease,Pulse pressure,Systolic blood pressure
5	126209907	126446073	236166	INV	1	GRAMD3	Cognitive performance,Diabetic retinopathy,Thiopurine-induced alopecia in inflammatory bowel disease,Visceral adipose tissue,Visceral adipose tissue adjusted for BMI
5	129014965	129018560	3595	DEL	1	SLC27A6	Atrial fibrillation,Night sleep phenotypes,Response to fenofibrate (total cholesterol levels)
5	137882518	138014246	131728	INV	1	FAM13B	Atrial fibrillation,Autism spectrum disorder or schizophrenia
5	137882518	138014246	131728	INV	1	MYOT	Atrial fibrillation,Heart rate,Severe malaria,Severe malaria (adjusted for sickle cell variant rs334)
5	140830419	140841121	10702	DEL	1	PCDHA6	Neutrophil count,Schizophrenia,Sum basophil neutrophil counts
5	140830419	140841121	10702	DEL	1	PCDHA7	Neutrophil count,Schizophrenia,Sum basophil neutrophil counts
5	140836701	140848576	11876	DEL	2	PCDHA7	Neutrophil count,Schizophrenia,Sum basophil neutrophil counts
5	140836701	140848576	11876	DEL	2	PCDHA8	Neutrophil count,Schizophrenia,Sum basophil neutrophil counts
5	140836701	140848576	11876	DEL	2	PCDHA9	Neutrophil count,Schizophrenia,Sum basophil neutrophil counts
5	140842552	140859346	16795	DEL	16	PCDHA10	Neutrophil count,Schizophrenia,Sum basophil neutrophil counts
5	140842552	140859346	16795	DEL	16	PCDHA8	Neutrophil count,Schizophrenia,Sum basophil neutrophil counts
5	140842552	140859346	16795	DEL	16	PCDHA9	Neutrophil count,Schizophrenia,Sum basophil neutrophil counts
5	148173476	148175044	1578	INV	2	SPINK14	Post bronchodilator FEV1/FVC ratio in COPD
5	161998583	162002990	4407	DEL	1	GABRG2	Angiotensin-converting enzyme inhibitor intolerance,Cognitive decline rate in late mild cognitive impairment,Post bronchodilator FEV1/FVC ratio in COPD,Severe influenza A (H1N1) infection
5	178261126	178263045	1919	DEL	1	COL23A1	Blood protein levels,Bulimia nervosa,Cannabis dependence symptom count,Obesity-related traits,Presence of antiphospholipid antibodies,Prostate cancer
5	178594947	178622046	27099	DUP	1	CLK4	Urate levels in obese individuals
5	180134874	180635483	500468	INV	6 (1)	FLT4	Blood protein levels,Nasopharyngeal carcinoma (SNP x SNP interaction),Serum folate levels
5	180134874	180635483	500468	INV	6 (1)	RASGEF1C	Initial pursuit acceleration
5	180947964	181003452	55532	DUP	3 (3)	BTNL3	GIP levels in response to oral glucose tolerance test (120 minutes)
5	180947964	181003452	55532	DUP	3 (3)	BTNL8	Blood protein levels
5	180951300	181003459	52506	DEL	107 (20)	BTNL3	GIP levels in response to oral glucose tolerance test (120 minutes)
6	4733648	4736038	2393	DEL	7 (1)	CDYL	Age at smoking initiation in chronic obstructive pulmonary disease
6	8092772	8102597	9825	DEL	1	EEF1E1	Coronary artery calcification
6	8432262	8434992	2730	DEL	7 (1)	SLC35B3	Glucose homeostasis traits,Male-pattern baldness,Photic sneeze reflex,Pursuit maintenance gain
6	10497950	10515148	17198	DEL	1	GCNT2	Monocyte count,Monocyte percentage of white cells
6	17290545	17357076	66531	DUP	1	RBM24	Glucose homeostasis traits,Immune response to smallpox vaccine (IL-6),Pursuit maintenance gain
6	27824160	27831491	7323	INV	2	HIST1H4J	Autism spectrum disorder or schizophrenia,Blood protein levels
6	27824160	27831491	7323	INV	2	HIST1H4K	Autism spectrum disorder or schizophrenia,Blood protein levels
6	27839447	27843914	4467	DUP	1	HIST1H2BN	Autism spectrum disorder or schizophrenia,Blood protein levels,General cognitive ability,Intelligence (MTAG)
6	27909945	27911284	1339	DEL	1	OR2B2	Autism spectrum disorder or schizophrenia,Blood protein levels,Lung cancer,Lung cancer in ever smokers,Squamous cell lung carcinoma
6	28089448	28089513	65	DEL	1	ZNF165	Autism spectrum disorder or schizophrenia,Blood protein levels,Hepcidin/ferritin ratio,Moderate to vigorous physical activity levels,Sarcoidosis (Lofgren's syndrome vs non-Lofgren's syndrome),Squamous cell lung carcinoma
6	29771078	29918287	147201	DEL	43 (1)	HLA-G	Autism spectrum disorder or schizophrenia,Childhood ear infection,Crohn's disease,IgE levels,Lung adenocarcinoma,Non-albumin protein levels,Sarcoidosis (Lofgren's syndrome vs non-Lofgren's syndrome),Takayasu arteritis
6	29815854	29975762	154595	DEL	6	HLA-A	Autism spectrum disorder or schizophrenia,Beta-2 microglubulin plasma levels,Blood protein levels,Childhood ear infection,Cold sores,Complement C3 and C4 levels,Crohn's disease,HIV-1 control,Hand grip strength,Heel bone mineral density,Hematocrit,Hemoglobin concentration,High light scatter reticulocyte count,IgA nephropathy,IgE levels,Late-onset myasthenia gravis,Lung adenocarcinoma,Lung cancer i…
6	29815854	29975762	154595	DEL	6	HLA-G	Autism spectrum disorder or schizophrenia,Childhood ear infection,Crohn's disease,IgE levels,Lung adenocarcinoma,Non-albumin protein levels,Sarcoidosis (Lofgren's syndrome vs non-Lofgren's syndrome),Takayasu arteritis
6	29895372	29952012	49627	DEL	2	HLA-A	Autism spectrum disorder or schizophrenia,Beta-2 microglubulin plasma levels,Blood protein levels,Childhood ear infection,Cold sores,Complement C3 and C4 levels,Crohn's disease,HIV-1 control,Hand grip strength,Heel bone mineral density,Hematocrit,Hemoglobin concentration,High light scatter reticulocyte count,IgA nephropathy,IgE levels,Late-onset myasthenia gravis,Lung adenocarcinoma,Lung cancer i…
6	29943256	29944072	816	DEL	102 (26)	HLA-A	Autism spectrum disorder or schizophrenia,Beta-2 microglubulin plasma levels,Blood protein levels,Childhood ear infection,Cold sores,Complement C3 and C4 levels,Crohn's disease,HIV-1 control,Hand grip strength,Heel bone mineral density,Hematocrit,Hemoglobin concentration,High light scatter reticulocyte count,IgA nephropathy,IgE levels,Late-onset myasthenia gravis,Lung adenocarcinoma,Lung cancer i…
6	30705372	30705372	122	INS	5	MDC1	Autism spectrum disorder or schizophrenia,Blood protein levels
6	30949578	30949633	57	DEL	9 (1)	DPCR1	Autism spectrum disorder or schizophrenia,Gestational age at birth (maternal effect),HIV-1 control,Idiopathic membranous nephropathy,Pulmonary function (smoking interaction),Rosacea symptom severity,Schizophrenia
6	30951512	30951575	63	DEL	2	DPCR1	Autism spectrum disorder or schizophrenia,Gestational age at birth (maternal effect),HIV-1 control,Idiopathic membranous nephropathy,Pulmonary function (smoking interaction),Rosacea symptom severity,Schizophrenia
6	30986577	30986577	91	INS	48 (4)	MUC21	Autism spectrum disorder or schizophrenia,Blood protein levels,Cutaneous lupus erythematosus,Graves' disease,Hematology traits,Preeclampsia,Pulmonary function (smoking interaction),Severe influenza A (H1N1) infection,Systemic lupus erythematosus,White blood cell count
6	30986580	30986677	95	DEL	2	MUC21	Autism spectrum disorder or schizophrenia,Blood protein levels,Cutaneous lupus erythematosus,Graves' disease,Hematology traits,Preeclampsia,Pulmonary function (smoking interaction),Severe influenza A (H1N1) infection,Systemic lupus erythematosus,White blood cell count
6	30987165	30987165	89	INS	4 (2)	MUC21	Autism spectrum disorder or schizophrenia,Blood protein levels,Cutaneous lupus erythematosus,Graves' disease,Hematology traits,Preeclampsia,Pulmonary function (smoking interaction),Severe influenza A (H1N1) infection,Systemic lupus erythematosus,White blood cell count
6	30987246	30987337	91	DEL	1	MUC21	Autism spectrum disorder or schizophrenia,Blood protein levels,Cutaneous lupus erythematosus,Graves' disease,Hematology traits,Preeclampsia,Pulmonary function (smoking interaction),Severe influenza A (H1N1) infection,Systemic lupus erythematosus,White blood cell count
6	30987386	30987386	101	INS	6 (1)	MUC21	Autism spectrum disorder or schizophrenia,Blood protein levels,Cutaneous lupus erythematosus,Graves' disease,Hematology traits,Preeclampsia,Pulmonary function (smoking interaction),Severe influenza A (H1N1) infection,Systemic lupus erythematosus,White blood cell count
6	31026237	31027313	934	DEL	22 (1)	MUC22	Autism spectrum disorder or schizophrenia,Blood protein levels,Lung cancer,Psoriasis,Severe influenza A (H1N1) infection,Squamous cell lung carcinoma
6	31027096	31028952	1856	DEL	8 (1)	MUC22	Autism spectrum disorder or schizophrenia,Blood protein levels,Lung cancer,Psoriasis,Severe influenza A (H1N1) infection,Squamous cell lung carcinoma
6	31027326	31027507	194	DEL	2 (2)	MUC22	Autism spectrum disorder or schizophrenia,Blood protein levels,Lung cancer,Psoriasis,Severe influenza A (H1N1) infection,Squamous cell lung carcinoma
6	31028366	31029959	1635	DEL	14 (3)	MUC22	Autism spectrum disorder or schizophrenia,Blood protein levels,Lung cancer,Psoriasis,Severe influenza A (H1N1) infection,Squamous cell lung carcinoma
6	31029119	31029119	120	INS	41 (10)	MUC22	Autism spectrum disorder or schizophrenia,Blood protein levels,Lung cancer,Psoriasis,Severe influenza A (H1N1) infection,Squamous cell lung carcinoma
6	31029764	31029764	65	INS	34 (18)	MUC22	Autism spectrum disorder or schizophrenia,Blood protein levels,Lung cancer,Psoriasis,Severe influenza A (H1N1) infection,Squamous cell lung carcinoma
6	31392022	31484494	92470	DEL	6	MICA	Allergic disease (asthma, hay fever or eczema),Allergic sensitization,Asthma,Asthma (childhood onset),Atopic dermatitis,Autism spectrum disorder or schizophrenia,Basophil percentage of white cells,Behcet's disease,Beta-2 microglubulin plasma levels,Blood protein levels,Cervical cancer,Clozapine-induced agranulocytosis,Clozapine-induced agranulocytosis/granulocytopenia in treatment-resistant schiz…
6	31984691	32023790	39099	DEL	1	C4A	Autism spectrum disorder or schizophrenia,Blood protein levels,Feeling worry,Inflammatory bowel disease,Neurociticism,Neuromyelitis optica,Neuromyelitis optica (AQP4-IgG-positive),Prostate cancer,Ulcerative colitis
6	31984691	32023790	39099	DEL	1	C4B	Autism spectrum disorder or schizophrenia,Blood protein levels,Feeling worry,Inflammatory bowel disease,Neuromyelitis optica,Neuromyelitis optica (AQP4-IgG-positive),Prostate cancer,Ulcerative colitis
6	32043721	32043842	120	DEL	3 (1)	TNXB	Age-related macular degeneration,Atopic dermatitis,Autism spectrum disorder or schizophrenia,Blood protein levels,Diastolic blood pressure x smoking status (current vs non-current) interaction (2df test),Diastolic blood pressure x smoking status (ever vs never) interaction (2df test),Eosinophil counts,HIV-1 control,Inflammatory bowel disease,Intraocular pressure,Lung cancer,Lung cancer in ever sm…
6	32055625	32056415	790	DEL	1	TNXB	Age-related macular degeneration,Atopic dermatitis,Autism spectrum disorder or schizophrenia,Blood protein levels,Diastolic blood pressure x smoking status (current vs non-current) interaction (2df test),Diastolic blood pressure x smoking status (ever vs never) interaction (2df test),Eosinophil counts,HIV-1 control,Inflammatory bowel disease,Intraocular pressure,Lung cancer,Lung cancer in ever sm…
6	32056162	32058071	1909	DEL	1	TNXB	Age-related macular degeneration,Atopic dermatitis,Autism spectrum disorder or schizophrenia,Blood protein levels,Diastolic blood pressure x smoking status (current vs non-current) interaction (2df test),Diastolic blood pressure x smoking status (ever vs never) interaction (2df test),Eosinophil counts,HIV-1 control,Inflammatory bowel disease,Intraocular pressure,Lung cancer,Lung cancer in ever sm…
6	32475174	32533023	56316	DEL	108 (17)	HLA-DRB5	Alzheimer's disease (late onset),Asthma,Autism spectrum disorder or schizophrenia,Blood protein levels,Body mass index,Childhood ear infection,Chronic lymphocytic leukemia,Crohn's disease,Frontotemporal dementia,Hand grip strength,Heart rate response to exercise,Hypothyroidism,Inflammatory bowel disease,Itch intensity from mosquito bite,Itch intensity from mosquito bite adjusted by bite size,Lymp…
6	32482949	32584975	102284	DEL	34 (16)	HLA-DRB1	Alzheimer's disease (late onset),Arthritis (juvenile idiopathic),Asparaginase hypersensitivity in acute lymphoblastic leukemia,Asthma,Atopic dermatitis,Autism spectrum disorder or schizophrenia,Blood protein levels,Body mass index,Cervical cancer,Childhood ear infection,Childhood steroid-sensitive nephrotic syndrome,Chronic lymphocytic leukemia,Cold sores,Creatinine levels,Crohn's disease,Epstein…
6	32482949	32584975	102284	DEL	34 (16)	HLA-DRB5	Alzheimer's disease (late onset),Asthma,Autism spectrum disorder or schizophrenia,Blood protein levels,Body mass index,Childhood ear infection,Chronic lymphocytic leukemia,Crohn's disease,Frontotemporal dementia,Hand grip strength,Heart rate response to exercise,Hypothyroidism,Inflammatory bowel disease,Itch intensity from mosquito bite,Itch intensity from mosquito bite adjusted by bite size,Lymp…
6	32486909	32571267	67420	DEL	252 (139)	HLA-DRB5	Alzheimer's disease (late onset),Asthma,Autism spectrum disorder or schizophrenia,Blood protein levels,Body mass index,Childhood ear infection,Chronic lymphocytic leukemia,Crohn's disease,Frontotemporal dementia,Hand grip strength,Heart rate response to exercise,Hypothyroidism,Inflammatory bowel disease,Itch intensity from mosquito bite,Itch intensity from mosquito bite adjusted by bite size,Lymp…
6	32507387	32571261	64085	DEL	118 (83)	HLA-DRB5	Alzheimer's disease (late onset),Asthma,Autism spectrum disorder or schizophrenia,Blood protein levels,Body mass index,Childhood ear infection,Chronic lymphocytic leukemia,Crohn's disease,Frontotemporal dementia,Hand grip strength,Heart rate response to exercise,Hypothyroidism,Inflammatory bowel disease,Itch intensity from mosquito bite,Itch intensity from mosquito bite adjusted by bite size,Lymp…
6	32531207	32587097	58026	DEL	169 (43)	HLA-DRB1	Alzheimer's disease (late onset),Arthritis (juvenile idiopathic),Asparaginase hypersensitivity in acute lymphoblastic leukemia,Asthma,Atopic dermatitis,Autism spectrum disorder or schizophrenia,Blood protein levels,Body mass index,Cervical cancer,Childhood ear infection,Childhood steroid-sensitive nephrotic syndrome,Chronic lymphocytic leukemia,Cold sores,Creatinine levels,Crohn's disease,Epstein…
6	32571260	32587108	15347	DEL	46 (24)	HLA-DRB1	Alzheimer's disease (late onset),Arthritis (juvenile idiopathic),Asparaginase hypersensitivity in acute lymphoblastic leukemia,Asthma,Atopic dermatitis,Autism spectrum disorder or schizophrenia,Blood protein levels,Body mass index,Cervical cancer,Childhood ear infection,Childhood steroid-sensitive nephrotic syndrome,Chronic lymphocytic leukemia,Cold sores,Creatinine levels,Crohn's disease,Epstein…
6	32580116	32580299	171	DEL	20 (6)	HLA-DRB1	Alzheimer's disease (late onset),Arthritis (juvenile idiopathic),Asparaginase hypersensitivity in acute lymphoblastic leukemia,Asthma,Atopic dermatitis,Autism spectrum disorder or schizophrenia,Blood protein levels,Body mass index,Cervical cancer,Childhood ear infection,Childhood steroid-sensitive nephrotic syndrome,Chronic lymphocytic leukemia,Cold sores,Creatinine levels,Crohn's disease,Epstein…
6	32687969	32776099	88320	DEL	132 (3)	HLA-DQA2	Alopecia areata,Asthma,Autism spectrum disorder or schizophrenia,Basal cell carcinoma,Blood protein levels,Body mass index,Chronic hepatitis B infection,Crohn's disease,Giant cell arteritis,Hypothyroidism,IgE levels,IgG glycosylation,Inflammatory bowel disease,Itch intensity from mosquito bite,Itch intensity from mosquito bite adjusted by bite size,Juvenile idiopathic arthritis (oligoarticular or…
6	32687969	32776099	88320	DEL	132 (3)	HLA-DQB2	Autism spectrum disorder or schizophrenia,Chronic hepatitis B infection,Diastolic blood pressure x smoking status (current vs non-current) interaction (2df test),Diastolic blood pressure x smoking status (ever vs never) interaction (2df test),Hepatitis B,IgG glycosylation,Inflammatory bowel disease,Itch intensity from mosquito bite adjusted by bite size,Kawasaki disease,Lung cancer,Lymphoma,Pursu…
6	37373299	37375765	2466	DUP	1	RNF8	Acne (severe),Restless legs syndrome
6	44375930	44376617	687	DEL	1	SPATS1	Itch intensity from mosquito bite adjusted by bite size
6	49432367	49570406	138039	DUP	1	MUT	Folate pathway vitamin levels,Homocysteine levels,Nose morphology
6	52786333	52826661	40328	DEL	4	GSTA1	Blood protein levels,Platelet count,Plateletcrit
6	79402908	80175540	772632	INV	1	BCKDHB	Diastolic blood pressure,Height,Joint mobility (Beighton score),Prudent dietary pattern,Sitting height ratio,Thiazide-induced adverse metabolic effects in hypertensive patients,Waist circumference adjusted for BMI (joint analysis main effects and physical activity interaction),Waist circumference adjusted for BMI in active individuals,Waist circumference adjusted for body mass index
6	106161457	106450859	289402	DUP	1	AIM1	Stroke
6	106264320	106293975	29655	DEL	1	ATG5	Allergic disease (asthma, hay fever or eczema),Glucose homeostasis traits,Limited cutaneous systemic scleroderma,Monobrow,Multiple myeloma,Rheumatoid arthritis,Systemic lupus erythematosus,Systemic lupus erythematosus and Systemic sclerosis,Systemic lupus erythematosus or rheumatoid arthritis,Systemic sclerosis
6	107202252	107215249	12997	DEL	1	PDSS2	Airway responsiveness in chronic obstructive pulmonary disease,Childhood and early adolescence aggressive behavior,Coronary artery calcified atherosclerotic plaque (90 or 130 HU threshold) in type 2 diabetes,Microalbuminuria
6	123677222	124027180	349958	DUP	1	NKAIN2	Alzheimer's disease (cognitive decline),Bone mineral density (Ward's triangle area),Celiac disease,Cerebral amyloid deposition in APOEe4 non-carriers (PET imaging),LDL peak particle diameter (total fat intake interaction),Neuroticism,Night sleep phenotypes,Periodontitis (Mean PAL),QRS duration,Schizophrenia
6	124111392	124149813	38421	DUP	1	NKAIN2	Alzheimer's disease (cognitive decline),Bone mineral density (Ward's triangle area),Celiac disease,Cerebral amyloid deposition in APOEe4 non-carriers (PET imaging),LDL peak particle diameter (total fat intake interaction),Neuroticism,Night sleep phenotypes,Periodontitis (Mean PAL),QRS duration,Schizophrenia
6	125005584	125022685	17101	DEL	1	RNF217	Rosacea symptom severity
6	137083422	137169565	86143	DEL	1	IL22RA2	Multiple sclerosis
6	145614399	145643393	28994	DEL	1	EPM2A	Loneliness (multivariate analysis),Mean platelet volume,Methadone dose in opioid dependence
6	149968780	150012350	43571	INV	2	ULBP1	Radiation response
6	158081874	158339403	257529	DUP	1	SYNJ2	Cannabis use (initiation),Gamma glutamyl transferase levels,Intraocular pressure,Lipoprotein (a) levels
6	158081874	158339403	257529	DUP	1	TULP4	Heel bone mineral density,Height,Lipoprotein (a) levels
6	158745098	158753965	8867	DEL	1	SYTL3	Lipoprotein (a) levels
6	161114212	161119995	5783	DEL	1	MAP3K4	Aging,Blood protein levels,Cognitive decline rate in late mild cognitive impairment,Lipoprotein (a) levels
6	162238031	162406072	135549	DEL	4	PARK2	Aging,BMI (adjusted for smoking behaviour),BMI in non-smokers,Body mass index,Body mass index (joint analysis main effects and physical activity interaction),Body mass index (joint analysis main effects and smoking interaction),Body mass index in physically active individuals,Cleft palate,Disc degeneration (lumbar),Itch intensity from mosquito bite,Lipoprotein (a) levels,Metabolite levels,Mitocho…
6	168029592	168029592	78	INS	382 (87)	KIF25	Heel bone mineral density,Metabolite levels (5-HIAA)
6	169226225	169226225	211	INS	1	THBS2	Blood protein levels,Central corneal thickness,Common carotid intima-media thickness in HIV negative individuals,Copper levels,Dimensional psychopathology (Cognitive),Joint mobility (Beighton score),Obesity-related traits,Pulse pressure
6	170318566	170318566	104	INS	1 (1)	FAM120B	Glaucoma (primary open-angle),Idiopathic dilated cardiomyopathy,Type 1 diabetes
7	510816	510816	162	INS	2 (2)	PDGFA	Male-pattern baldness
7	955549	986801	31252	DUP	1	CYP2W1	Bronchopulmonary dysplasia
7	985334	1041327	55993	DEL	1 (1)	CYP2W1	Bronchopulmonary dysplasia
7	4020468	4416545	396077	DUP	1	SDK1	Cannabis use,Cognitive decline rate in late mild cognitive impairment,Dimensional psychopathology (Cognitive),Disease progression in age-related macular degeneration,Dupuytren's disease,Liver fibrosis in pediatric non-alcoholic fatty acid liver disease,Motion sickness,Obesity-related traits,Quantitative traits,Social science traits (pleiotropy) (HIPO component 1),Type 2 diabetes
7	7484646	7877555	392909	DUP	1	COL28A1	Daytime sleep phenotypes,Frontotemporal dementia (age at onset),Frontotemporal dementia with GRN mutation (age at onset),Immune reponse to smallpox (secreted IL-1beta),Night sleep phenotypes
7	7484646	7877555	392909	DUP	1	UMAD1	Small cell lung carcinoma
7	16858274	16868165	9880	DEL	2	AGR3	Coffee consumption,Cutaneous malignant melanoma,Lung cancer in ever smokers,Melanoma,Residual cognition,Rosacea symptom severity,Type 2 diabetes (dietary heme iron intake interaction),Urinary albumin excretion,Urinary albumin excretion (no hypertensive medication)
7	30047952	30048030	76	DEL	8	PLEKHA8	Estradiol levels
7	32208419	32218853	10434	DEL	1	PDE1C	Body mass index,Cognitive ability,Cognitive ability (MTAG),Endometriosis,Extremely high intelligence,Gout,Intelligence,Intelligence (MTAG),Presence of antiphospholipid antibodies
7	40037296	40160445	123149	DUP	4	CDK13	Serum uric acid levels in response to allopurinol in gout
7	40037296	40160445	123149	DUP	4	SUGCT	Pancreatic cancer,Prostate cancer,Pulse pressure
7	43491144	43492179	1035	DUP	1	HECW1	Alzheimer's disease (cognitive decline),Bone mineral density (Ward's triangle area),Cerebrospinal fluid AB1-42 levels,Delirium,Irritable bowel syndrome,Lung cancer in ever smokers,Mercury levels,Obesity-related traits,Type 2 diabetes
7	47766122	47775869	9747	DEL	1	PKD1L1	Anxiety disorder,Diastolic blood pressure response to hydrochlorothiazide in hypertension,Hepatitis C induced liver fibrosis,Obstructive sleep apnea during REM sleep (apnea hypopnea index)
7	48516423	48516927	504	DEL	1	ABCA13	Cerebrospinal fluid clusterin levels,Gut microbiota (bacterial taxa),QT interval (ambient particulate matter interaction),Refractive astigmatism,Vein graft stenosis in coronary artery bypass grafting
7	55763050	56016250	253315	INV	213 (14)	PSPH	Amino acid levels,Blood metabolite levels,Macular telangiectasia type 2,Plasma homocysteine levels (post-methionine load test)
7	55846911	55864530	17610	DUP	3 (2)	SEPT14	Alanine transaminase levels
7	64266531	64266611	80	DEL	1	ZNF679	Response to statin therapy
7	66567882	66793680	228774	INV	77 (13)	RABGEF1	Aortic root size,Central corneal thickness
7	66638114	66675225	37111	DUP	1	KCTD7	Aortic root size,Cotinine glucuronidation
7	74742633	74743730	1097	DEL	1	GTF2I	Atrial fibrillation,Diastolic blood pressure,Heel bone mineral density,Menarche (age at onset),Sjogren's syndrome,Systemic lupus erythematosus
7	75422273	75422273	55	INS	1	POM121C	Obesity-related traits,Systolic blood pressure
7	75724251	75742439	18186	DUP	1	HIP1	Age-related nuclear cataracts,BMI (adjusted for smoking behaviour),BMI in non-smokers,Basophil percentage of granulocytes,Basophil percentage of white cells,Body mass index,Body mass index (joint analysis main effects and physical activity interaction),Body mass index (joint analysis main effects and smoking interaction),Body mass index in physically active individuals,Interleukin-6 levels,Nasoph…
7	77261610	77307977	46367	DEL	3 (2)	CCDC146	Body mass index,Response to amphetamines
7	80627502	80650472	22970	DEL	1	CD36	Aspartate aminotransferase levels,Blood protein levels,HDL cholesterol,High density lipoprotein cholesterol levels,Mean corpuscular hemoglobin concentration,Mean corpuscular volume,Mean platelet volume,Night sleep phenotypes,Platelet count,Red blood cell count,Red cell distribution width,Response to fenofibrate
7	82055266	82066272	11006	INV	1	CACNA2D1	Coronary artery calcified atherosclerotic plaque (90 or 130 HU threshold) in type 2 diabetes,Energy expenditure (24h),Feeling nervous,Gestational age at birth (maternal effect),Glaucoma (primary open-angle),Major depressive disorder,Metabolite levels (Dihydroxy docosatrienoic acid),Non-alcoholic fatty liver disease histology (lobular),Obesity-related traits,Response to taxane treatment (docetaxel…
7	90164584	90170632	6048	DEL	1	STEAP1	Coronary artery calcification
7	98956532	98956532	97	INS	1	TRRAP	Mean corpuscular volume
7	99194183	99200296	6113	DEL	1	KPNA7	Facial emotion recognition (sad faces),Inflammatory bowel disease,Ulcerative colitis
7	99863766	99865939	2173	DEL	1	CYP3A43	Dehydroepiandrosterone sulphate levels,Serum metabolite levels,Tacrolimus trough concentration in kidney transplant patients,Ticagrelor levels in individuals with acute coronary syndromes treated with ticagrelor
7	100184978	102378892	2193914	INV	1	STAG3	Ticagrelor levels in individuals with acute coronary syndromes treated with ticagrelor
7	100358060	100363198	5138	DUP	1	PILRB	Advanced age-related macular degeneration,Blood protein levels,Post bronchodilator FEV1
7	100730153	100743037	12895	DEL	127 (11)	ZAN	Heel bone mineral density
7	100752662	100752980	318	DEL	1 (1)	ZAN	Heel bone mineral density
7	100752686	100752810	122	DEL	5	ZAN	Heel bone mineral density
7	100948601	100973089	24429	INV	318 (13)	MUC12	Pulse pressure
7	100948602	100976117	27563	DUP	42 (2)	MUC12	Pulse pressure
7	100972795	100976127	3373	INV	399 (152)	MUC12	Pulse pressure
7	100990742	101003959	10987	DUP	79 (39)	MUC12	Pulse pressure
7	100991529	100991613	82	DEL	36 (1)	MUC12	Pulse pressure
7	100991593	100991911	320	DEL	36 (1)	MUC12	Pulse pressure
7	100991701	100991701	966	INS	2	MUC12	Pulse pressure
7	100992583	100992583	82	INS	386 (103)	MUC12	Pulse pressure
7	100992590	100997806	5216	DUP	1	MUC12	Pulse pressure
7	100992639	100992639	1054	INS	35 (13)	MUC12	Pulse pressure
7	100993088	100995261	2170	DEL	5 (1)	MUC12	Pulse pressure
7	100993226	100993309	82	DEL	120 (102)	MUC12	Pulse pressure
7	100993773	100994022	249	DEL	1	MUC12	Pulse pressure
7	100994114	100994275	162	DEL	2 (1)	MUC12	Pulse pressure
7	100994223	100994295	72	DEL	1 (1)	MUC12	Pulse pressure
7	100994588	100994588	80	INS	10 (7)	MUC12	Pulse pressure
7	100995379	100996536	1157	DEL	3	MUC12	Pulse pressure
7	100995755	100995836	82	DEL	2 (1)	MUC12	Pulse pressure
7	100995830	100996154	325	DEL	2 (1)	MUC12	Pulse pressure
7	100996395	100997815	1397	DEL	172 (35)	MUC12	Pulse pressure
7	100996436	100996519	82	DEL	220 (125)	MUC12	Pulse pressure
7	100996597	100996597	144	INS	78 (69)	MUC12	Pulse pressure
7	100997018	100997100	82	DEL	1 (1)	MUC12	Pulse pressure
7	100997028	100997266	240	DEL	9 (8)	MUC12	Pulse pressure
7	100997353	100997514	156	DEL	16 (15)	MUC12	Pulse pressure
7	100997623	100997623	302	INS	102 (72)	MUC12	Pulse pressure
7	100997804	100997804	1778	INS	109 (12)	MUC12	Pulse pressure
7	100997837	100997921	83	DEL	70 (64)	MUC12	Pulse pressure
7	100999043	100999043	222	INS	1	MUC12	Pulse pressure
7	101003665	101004256	573	DEL	403 (108)	MUC12	Pulse pressure
7	101004279	101004279	176	INS	25 (18)	MUC12	Pulse pressure
7	101004488	101004488	77	INS	2 (1)	MUC12	Pulse pressure
7	102496098	102687750	191650	DEL	2 (1)	POLR2J3	Chronotype
7	102496098	102687750	191650	DEL	2 (1)	RASA4	Chronotype,Morning vs. evening chronotype
7	102595216	102691170	95983	DUP	13 (12)	RASA4	Chronotype,Morning vs. evening chronotype
7	102595263	102687750	92515	DEL	120 (60)	RASA4	Chronotype,Morning vs. evening chronotype
7	107714228	107715722	1494	DUP	1	SLC26A4	Alcohol consumption,Serum alkaline phosphatase levels,Waist-to-hip ratio adjusted for BMI,Waist-to-hip ratio adjusted for BMI x sex x age interaction (4df test)
7	111161780	111467134	263694	DEL	4	IMMP2L	Alzheimer's disease in APOE e4+ carriers,Autism spectrum disorder or schizophrenia,Cadmium levels,Cognitive performance,Migraine,Night sleep phenotypes,Schizophrenia
7	111284112	111653549	369437	DEL	1	IMMP2L	Alzheimer's disease in APOE e4+ carriers,Autism spectrum disorder or schizophrenia,Cadmium levels,Cognitive performance,Migraine,Night sleep phenotypes,Schizophrenia
7	111390556	111429587	39031	DEL	1	IMMP2L	Alzheimer's disease in APOE e4+ carriers,Autism spectrum disorder or schizophrenia,Cadmium levels,Cognitive performance,Migraine,Night sleep phenotypes,Schizophrenia
7	111801689	111801856	167	DEL	1	DOCK4	Amyotrophic lateral sclerosis (sporadic),Body mass index (change over time),Migraine,Refractive astigmatism,Response to fenofibrate
7	116915591	116967008	51416	DUP	2	CAPZA2	Mean platelet volume,Platelet count,Platelet distribution width,Plateletcrit,Pulse pressure,Waist-to-hip ratio adjusted for BMI,Waist-to-hip ratio adjusted for BMI x sex x age interaction (4df test)
7	116915591	116967008	51416	DUP	2	ST7	Response to alcohol consumption (flushing response),Response to platinum-based chemotherapy in non-small-cell lung cancer,Waist-to-hip ratio adjusted for BMI,Waist-to-hip ratio adjusted for BMI x sex x age interaction (4df test)
7	121172697	121261729	89032	DEL	1	CPED1	Bone mineral density (paediatric, lower limb),Bone mineral density (paediatric, skull),Bone mineral density (paediatric, total body less head),Bone mineral density (paediatric, upper limb),Fractures,Heel bone mineral density,Nicotine dependence and major depression (severity of comorbidity),Pediatric bone mineral content (radius),TB-LM or TBLH-BMD (pleiotropy),Type 2 diabetes
7	138650112	138676936	26824	DEL	1	SVOPL	Familial squamous cell lung carcinoma
7	138677192	138678794	1602	DEL	1	SVOPL	Familial squamous cell lung carcinoma
7	138678908	138680501	1588	DUP	24	SVOPL	Familial squamous cell lung carcinoma
7	142071416	142090117	18701	DEL	1	MGAM	1,5-anhydroglucitol levels,Anorexia nervosa,Blood metabolite levels,Idiopathic dilated cardiomyopathy
7	142657213	142796373	139160	DEL	1	MTRNR2L6	Alcoholic chronic pancreatitis
7	142657213	142796373	139160	DEL	1	PRSS1	Alcoholic chronic pancreatitis,Cancer,Methadone dose in opioid dependence,Pancreatitis
7	142657213	142796373	139160	DEL	1	PRSS2	Blood protein levels,Pancreatitis
7	142657213	142796373	139160	DEL	1	TRBJ2-1	Alcoholic chronic pancreatitis
7	142657213	142796373	139160	DEL	1	TRBV25-1	Alcoholic chronic pancreatitis
7	142657213	142796373	139160	DEL	1	TRBV27	Alcoholic chronic pancreatitis
7	142657213	142796373	139160	DEL	1	TRBV28	Alcoholic chronic pancreatitis
7	142657213	142796373	139160	DEL	1	TRBV29-1	Alcoholic chronic pancreatitis
7	142795718	142796366	652	DEL	1	TRBJ2-1	Alcoholic chronic pancreatitis
7	144180403	144377283	196880	DUP	1	ARHGEF5	Breast cancer,Post bronchodilator FEV1/FVC ratio
7	151048480	151049100	620	DEL	1	ASIC3	Eyebrow thickness
7	151167266	151167266	79	INS	1	GBX1	Eyebrow thickness
7	155644040	159098501	3454461	INV	1	VIPR2	Corneal astigmatism,Myopia (pathological),Spherical equivalent or myopia (age of diagnosis)
7	156942482	156957503	15021	DEL	1	NOM1	Schizophrenia
7	159133854	159164979	31125	INV	1 (1)	VIPR2	Corneal astigmatism,Myopia (pathological),Spherical equivalent or myopia (age of diagnosis)
8	484791	496675	11884	DEL	1 (1)	TDRP	Neonatal cytokine/chemokine levels (fetal genetic effect)
8	1743796	1858984	115188	DEL	1	ARHGEF10	End-stage renal disease,Multiple sclerosis,Toenail selenium levels
8	1743796	1858984	115188	DEL	1	CLN8	Eye morphology,Systolic blood pressure,Total cholesterol change in response to fenofibrate in statin-treated type 2 diabetes
8	10607820	10608502	679	DEL	19 (10)	RP1L1	Amyotrophic lateral sclerosis (sporadic),Heart rate response to exercise,LDL cholesterol,Mean arterial pressure x alcohol consumption (light vs heavy) interaction (2df test),Mean arterial pressure x alcohol consumption interaction (2df test),Obesity-related traits,Systolic blood pressure x alcohol consumption (light vs heavy) interaction (2df test),Systolic blood pressure x alcohol consumption in…
8	10608450	10608501	51	DEL	1	RP1L1	Amyotrophic lateral sclerosis (sporadic),Heart rate response to exercise,LDL cholesterol,Mean arterial pressure x alcohol consumption (light vs heavy) interaction (2df test),Mean arterial pressure x alcohol consumption interaction (2df test),Obesity-related traits,Systolic blood pressure x alcohol consumption (light vs heavy) interaction (2df test),Systolic blood pressure x alcohol consumption in…
8	10610071	10610071	146	INS	278 (65)	RP1L1	Amyotrophic lateral sclerosis (sporadic),Heart rate response to exercise,LDL cholesterol,Mean arterial pressure x alcohol consumption (light vs heavy) interaction (2df test),Mean arterial pressure x alcohol consumption interaction (2df test),Obesity-related traits,Systolic blood pressure x alcohol consumption (light vs heavy) interaction (2df test),Systolic blood pressure x alcohol consumption in…
8	10610104	10610157	52	DEL	2 (1)	RP1L1	Amyotrophic lateral sclerosis (sporadic),Heart rate response to exercise,LDL cholesterol,Mean arterial pressure x alcohol consumption (light vs heavy) interaction (2df test),Mean arterial pressure x alcohol consumption interaction (2df test),Obesity-related traits,Systolic blood pressure x alcohol consumption (light vs heavy) interaction (2df test),Systolic blood pressure x alcohol consumption in…
8	14021032	14206101	185069	DUP	1	SGCZ	Body mass index,Cleft lip with or without cleft palate (maternal periconceptional vitamin use interaction),Diastolic blood pressure response to hydrochlorothiazide in hypertension,Endometrial cancer (Non-endometrioid histology),General cognitive ability,Intelligence (MTAG),Neurociticism,Obesity-related traits,Platelet aggregation,Small cell lung carcinoma,Waist-to-hip ratio adjusted for BMI x sex…
8	17723250	17724258	1008	DEL	1	MTUS1	Hippocampal volume in normal cognition
8	17822173	17891989	69816	DEL	1	FGL1	Blood protein levels,Response to bronchodilator in chronic obstructive pulmonary disease (change in FEV1)
8	18067129	18067129	59	INS	3 (1)	ASAH1	Atrial fibrillation,Night sleep phenotypes,Obesity
8	20127071	20168884	41813	DEL	1	SLC18A1	Hypertriglyceridemia,Major depressive disorder (broad),Pulse pressure,Susceptibility to persistent hepatitis B virus infection,Systolic blood pressure,Triglycerides
8	23116833	23116833	88	INS	1	TNFRSF10C	Eosinophil counts,Eosinophil percentage of white cells,Granulocyte count,Myeloid white cell count,Neutrophil count,Neutrophil percentage of granulocytes,Sum basophil neutrophil counts,Sum eosinophil basophil counts,Sum neutrophil eosinophil counts,White blood cell count,White blood cell count (basophil)
8	23147859	23148980	1121	DEL	1	TNFRSF10D	Attention deficit hyperactivity disorder
8	23201890	23205669	3779	DEL	1	TNFRSF10A	Advanced age-related macular degeneration,Age-related macular degeneration,Attention deficit hyperactivity disorder
8	24312873	24317288	4415	DEL	1	ADAM28	Blood urea nitrogen levels,Creatinine levels,Glomerular filtration rate,Hair greying,Height
8	24349358	24350054	695	DEL	3 (2)	ADAM28	Blood urea nitrogen levels,Creatinine levels,Glomerular filtration rate,Hair greying,Height
8	26362213	26377533	15320	DUP	1 (1)	PPP2R2A	Diastolic blood pressure x smoking status (current vs non-current) interaction (2df test),Diastolic blood pressure x smoking status (ever vs never) interaction (2df test),Height,Schizophrenia,Systolic blood pressure x smoking status (current vs non-current) interaction (2df test)
8	33385803	33389917	4114	DEL	1	FUT10	Blood protein levels,Memory dysfunction in frontotemporal lobe dementia
8	42758059	42766218	8159	DEL	1	CHRNA6	Nicotine dependence,Pelvic organ prolapse (moderate/severe),Smoking behavior
8	61603331	61609327	5996	DEL	1	ASPH	BRCA1/2-negative high-risk breast cancer,Blood protein levels,Resting heart rate,Urate levels in overweight individuals
8	90625875	90631552	5677	DEL	1	TMEM64	Cerebrospinal fluid clusterin levels
8	90631705	90645111	13406	DEL	1	TMEM64	Cerebrospinal fluid clusterin levels
8	91103278	91173399	70121	DEL	1	LRRC69	Night sleep phenotypes,Pulse pressure
8	91394097	91394393	296	DEL	1	SLC26A7	Fat distribution (HIV),Night sleep phenotypes
8	94392902	94394110	1208	DEL	1	RAD54B	Nonsyndromic cleft lip with cleft palate
8	94393660	94394057	397	DEL	1 (1)	RAD54B	Nonsyndromic cleft lip with cleft palate
8	99429546	99629979	200433	DEL	1	VPS13B	Cough in response to angiotensin-converting enzyme inhibitor drugs,Glucose homeostasis traits,Heel bone mineral density,Nose morphology
8	100573907	100573907	114	INS	13 (1)	SNX31	Body mass index,Cerebrospinal fluid beta-site APP cleaving enzyme levels,Cerebrospinal fluid clusterin levels,Diastolic blood pressure
8	100821620	100936907	115287	DUP	1	YWHAZ	Attention deficit hyperactivity disorder and conduct disorder,Body mass index,Cognitive decline rate in late mild cognitive impairment,Interleukin-10 levels
8	106724916	106731743	6828	DEL	2	OXR1	Intraocular pressure,Paclitaxel disposition in epithelial ovarian cancer,Post bronchodilator FEV1 in COPD
8	109381509	109381509	328	INS	1	PKHD1L1	Night sleep phenotypes,Obesity-related traits
8	119959312	120151989	192677	INV	1	COL14A1	Cerebrospinal T-tau levels
8	119959312	120151989	192677	INV	1	DEPTOR	Depressive and manic episodes in bipolar disorder,Depressive episodes in bipolar disorder,Heel bone mineral density
8	123646840	123652500	5660	DEL	1	KLHL38	Atrial fibrillation,Electrocardiographic traits,Heel bone mineral density,QRS duration
8	124470778	124493104	22326	DEL	1	TATDN1	Delirium
8	127740015	127745884	5869	DUP	1	MYC	Allergic disease (asthma, hay fever or eczema),Allergic rhinitis,Allergic sensitization,Bladder cancer,Breast cancer,Chronic lymphocytic leukemia,Colorectal cancer,Diffuse large B cell lymphoma,Endometrial cancer,Endometrial cancer (endometrioid histology),Endometrial endometrioid carcinoma,Glioblastoma,Glioma,Height,Multiple sclerosis,Non-glioblastoma glioma,Nonsyndromic cleft lip with cleft pal…
8	138624701	138627471	2770	DEL	1	COL22A1	Anti-saccade response,Asthma (bronchodilator response),Cerebrospinal T-tau levels,Cerebrospinal fluid t-tau:AB1-42 ratio,Gut microbiota (bacterial taxa),Response to lurasidone in schizophrenia,Urate levels in overweight individuals
8	138624713	138628099	3384	DUP	2 (1)	COL22A1	Anti-saccade response,Asthma (bronchodilator response),Cerebrospinal T-tau levels,Cerebrospinal fluid t-tau:AB1-42 ratio,Gut microbiota (bacterial taxa),Response to lurasidone in schizophrenia,Urate levels in overweight individuals
8	138663012	138664213	1201	DEL	1	COL22A1	Anti-saccade response,Asthma (bronchodilator response),Cerebrospinal T-tau levels,Cerebrospinal fluid t-tau:AB1-42 ratio,Gut microbiota (bacterial taxa),Response to lurasidone in schizophrenia,Urate levels in overweight individuals
8	140451042	140451318	276	DEL	1	TRAPPC9	Blood pressure (smoking interaction),Disease progression in age-related macular degeneration,Emphysema distribution in smoking,Major depressive disorder,Obesity-related traits,Pediatric non-alcoholic fatty liver disease activity score,Pulse pressure,Response to amphetamines,Systolic blood pressure
8	141658448	142255360	596945	DEL	4	TSNARE1	Autism spectrum disorder or schizophrenia,Cognitive decline rate in late mild cognitive impairment,Feeling nervous,Feeling tense,General cognitive ability,Intelligence (MTAG),Schizophrenia,Systolic blood pressure
8	141779535	142255310	475775	INV	1	TSNARE1	Autism spectrum disorder or schizophrenia,Cognitive decline rate in late mild cognitive impairment,Feeling nervous,Feeling tense,General cognitive ability,Intelligence (MTAG),Schizophrenia,Systolic blood pressure
8	142283798	142284728	930	DEL	1 (1)	TSNARE1	Autism spectrum disorder or schizophrenia,Cognitive decline rate in late mild cognitive impairment,Feeling nervous,Feeling tense,General cognitive ability,Intelligence (MTAG),Schizophrenia,Systolic blood pressure
8	143858051	143868478	10427	DUP	1	EPPK1	Knee osteoarthritis
8	143858602	143866052	6508	DEL	9 (1)	EPPK1	Knee osteoarthritis
8	143861802	143862849	1204	DEL	7 (2)	EPPK1	Knee osteoarthritis
8	143942330	143942401	71	DEL	1	PLEC	Anti-saccade response,Diastolic blood pressure,Fibrinogen levels,Knee osteoarthritis,LDL cholesterol,Mean platelet volume,Mosquito bite size,Platelet count,Platelet distribution width,Plateletcrit,Post bronchodilator FEV1,Resting heart rate,Total cholesterol levels
8	143984980	143984980	76	INS	1	PARP10	Menarche (age at onset)
8	143985003	143985081	81	DEL	3 (1)	PARP10	Menarche (age at onset)
9	223706	383708	160002	DUP	1	DOCK8	Blond vs. brown/black hair color,Granulocyte count,Granulocyte percentage of myeloid white cells,Heel bone mineral density,Mean platelet volume,Myeloid white cell count,Neutrophil count,Obesity-related traits,Platelet count,Platelet distribution width,Post bronchodilator FEV1,Sum basophil neutrophil counts,Sum neutrophil eosinophil counts,White blood cell count
9	293723	686362	392639	DUP	1 (1)	KANK1	Bone mineral density (femoral neck) in inflammatory bowel disease,Eye morphology,Fasting plasma glucose,Night sleep phenotypes,Post bronchodilator FEV1/FVC ratio,Serum bilirubin levels in metabolic syndrome,Systolic blood pressure,Uterine fibroids
9	333501	334677	1176	DEL	1	DOCK8	Blond vs. brown/black hair color,Granulocyte count,Granulocyte percentage of myeloid white cells,Heel bone mineral density,Mean platelet volume,Myeloid white cell count,Neutrophil count,Obesity-related traits,Platelet count,Platelet distribution width,Post bronchodilator FEV1,Sum basophil neutrophil counts,Sum neutrophil eosinophil counts,White blood cell count
9	4628117	4629381	1264	DEL	3	SPATA6L	Red blood cell count,Response to antipsychotic treatment in schizophrenia
9	5351745	5380013	28268	DEL	1	PLGRKT	Polycystic ovary syndrome
9	15613392	16055548	442156	DUP	1 (1)	CCDC171	Body mass index
9	15623356	15623488	132	DEL	1	CCDC171	Body mass index
9	15703177	15741102	37925	DEL	1	CCDC171	Body mass index
9	16698052	16708300	10248	DEL	1	BNC2	Adolescent idiopathic scoliosis,Basal cell carcinoma,Blond vs. brown/black hair color,Brown vs. black hair color,Chin dimples,Cutaneous squamous cell carcinoma,Epilepsy and lamotrigine-induced maculopapular eruptions,Epithelial ovarian cancer,Freckles,Gestational age at birth (maternal effect),Hair color,Heel bone mineral density,Height,Heschl's gyrus morphology,Low tan response,Metabolite levels…
9	18539549	18709386	169837	DUP	1	ADAMTSL1	Amyotrophic lateral sclerosis (sporadic),Cerebral cortical growth,Depression in smokers,Diastolic blood pressure x smoking status (ever vs never) interaction (2df test),Fat distribution (HIV),Heel bone mineral density,Midgestational circulating levels of PBDEs,Myopia,Nicotine dependence,Obesity-related traits,Perceived unattractiveness to mosquitoes,QT interval (drug interaction),Small cell lung …
9	35299245	35302184	2939	DEL	1	UNC13B	Parkinson's disease
9	35906589	35906589	85	INS	24 (8)	HRCT1	Diastolic blood pressure,Resting heart rate
9	37299033	37306120	7087	DEL	1 (1)	ZCCHC7	HIV-1 susceptibility
9	37502511	37515060	12543	DUP	23 (1)	FBXO10	HIV-1 susceptibility
9	37745087	37750545	5458	DEL	1 (1)	FRMPD1	HIV-1 susceptibility
9	69221122	69221182	60	DEL	1 (1)	TJP2	Macular thickness,Myopia,Night sleep phenotypes,Refractive error,Renal sinus fat,Spherical equivalent (joint analysis main effects and education interaction),Spherical equivalent or myopia (age of diagnosis)
9	71750224	71750224	84	INS	1 (1)	TMEM2	Blood protein levels
9	74827618	74827707	125	DEL	10 (5)	TRPM6	Loneliness,Loneliness (MTAG),Magnesium levels,Urinary magnesium-to-creatinine ratio
9	77208635	77213081	4446	DEL	1	VPS13A	Mortality in sepsis,Reticulocyte count,Reticulocyte fraction of red cells
9	83888038	85852545	1964507	INV	3 (1)	KIF27	Reaction time
9	86047588	86101534	53946	DUP	1	GOLM1	Blood protein levels,Logical memory (delayed recall) in normal cognition
9	94320446	94320536	90	DEL	1	NUTM2F	Body mass index,Peripheral arterial disease (traffic-related air pollution interaction)
9	94564525	94591108	26583	DEL	1	FBP2	Height
9	116798613	116826759	28146	DUP	1	ASTN2	Attention deficit hyperactivity disorder,Bipolar disorder and schizophrenia,Body mass index,Body mass index (joint analysis main effects and physical activity interaction),Body mass index in physically active individuals,Breast cancer,Dentate gyrus granule cell layer volume,Depression,Feeling guilty,Glomerular filtration rate (creatinine),Glucose homeostasis traits,Headache,Heel bone mineral dens…
9	120410870	120420576	9706	DEL	1	CDK5RAP2	Asthma,Photic sneeze reflex,Response to statin therapy,Rheumatoid arthritis
9	125307906	125307906	300	INS	3 (2)	GAPVD1	Body mass index
9	127176945	127189931	12986	DEL	1	RALGPS1	Intraocular pressure,Post bronchodilator FEV1/FVC ratio,Schizophrenia
9	133071300	133071373	107	DEL	154 (40)	CEL	Blood protein levels,Early-onset Parkinson's disease
9	133071532	133071636	119	DEL	3	CEL	Blood protein levels,Early-onset Parkinson's disease
9	133718380	133718861	480	DEL	22 (9)	SARDH	Asthma,Post bronchodilator FEV1/FVC ratio
9	134306404	134394117	87707	DEL	2 (1)	RXRA	Adverse response to chemotherapy (neutropenia/leucopenia) (paclitaxel + carboplatin),Blood pressure,Central corneal thickness,Corneal structure,Intelligence,Intraocular pressure,Waist-to-hip ratio adjusted for BMI x sex interaction
9	136334662	136334716	53	DEL	5 (2)	GPSM1	Crohn's disease,Inflammatory bowel disease,Type 2 diabetes,Ulcerative colitis,White blood cell count
9	137348497	137350458	1961	DUP	1	EXD3	Chronotype,Loneliness,Morning vs. evening chronotype
9	137348905	137349664	844	DEL	2	EXD3	Chronotype,Loneliness,Morning vs. evening chronotype
10	217860	639697	421838	DUP	2	DIP2C	Blood metabolite levels,Immune reponse to smallpox (secreted IFN-alpha),Psychosis in Alzheimer's disease,Uric acid levels
10	4929820	5080261	150441	DEL	1	AKR1C1	Blood protein levels,Height,Lung cancer,Squamous cell lung carcinoma
10	4929820	5080261	150441	DEL	1	AKR1C2	Longevity
10	8058826	8058826	102	INS	1	GATA3	Acute lymphoblastic leukemia (B-cell precursor),Acute lymphoblastic leukemia in childhood (B cell precursor),Allergic disease (asthma, hay fever or eczema),Allergic rhinitis,Allergy,Asthma,Asthma (moderate or severe),Basal cell carcinoma,Calcium levels,Colorectal cancer,Colorectal cancer (diet interaction),Craniofacial microsomia,Eosinophil counts,Hair shape,Hodgkin's lymphoma,Intracranial aneury…
10	11847889	11852861	4972	DEL	1	PROSER2	Mean platelet volume
10	13117361	13119986	2625	DEL	1	OPTN	Cerebrospinal fluid p-tau levels,Cerebrospinal fluid p-tau levels in mild cognitive impairment,Paget's disease
10	18646593	18656289	9696	DUP	1	NSUN6	Autism spectrum disorder or schizophrenia,Schizophrenia
10	20827794	20829413	1618	DEL	6	NEBL	Atrial fibrillation,Coronary artery aneurysm in Kawasaki disease,Heel bone mineral density,Ovarian cancer,Photic sneeze reflex,Pulse pressure,Response to TNF inhibitor in rheumatoid arthritis (change in swollen 28-joint count),Sporadic pituitary adenoma,Urate levels in lean individuals
10	22933144	22959875	26731	DUP	1	ARMC3	Diisocyanate-induced asthma,Estrone/androstenedione ratio in resected early stage-receptor positive breast cancer,Systemic lupus erythematosus
10	24594993	24594993	54	INS	30 (1)	ARHGAP21	Advanced age-related macular degeneration,Diisocyanate-induced asthma,Lobe attachment (rater scored),Lobe attachment (rater-scored or self-reported)
10	26186426	26427810	241384	DEL	1	MYO3A	Obesity-related traits,PR interval,Resting-state electroencephalogram vigilance,Rosacea symptom severity
10	31845756	31854405	8649	DEL	1	ARHGAP12	C-reactive protein levels,Pulse pressure,Systolic blood pressure
10	32832011	32837911	5900	DUP	1	CCDC7	Suicide in bipolar disorder
10	37167077	37202238	35155	DUP	6 (3)	ANKRD30A	Epithelial ovarian cancer,Hemostatic factors and hematological phenotypes,Metabolite levels,Pediatric autoimmune diseases,Periodontal microbiota,Protein quantitative trait loci,Pursuit maintenance gain,Type 2 diabetes,Vestibular neuritis
10	45786971	45833768	46796	DUP	2	AGAP4	Mean corpuscular hemoglobin,Mean corpuscular volume
10	48429563	48441811	12248	DEL	1	MAPK8	Daytime sleep phenotypes
10	49486187	49518348	32161	DEL	1	ERCC6	Pulse pressure x alcohol consumption interaction (2df test)
10	53740006	54054127	314121	INV	1	PCDH15	Airway responsiveness in chronic obstructive pulmonary disease,Bone mineral density (spine) and age at menarche,Carotid intima media thickness,Epstein-Barr virus copy number in lymphoblastoid cell lines,Extraversion,Immune response to smallpox vaccine (IL-6),Initial alcohol sensitivity,Irritable bowel syndrome,Post bronchodilator FEV1/FVC ratio in COPD,Rosacea symptom severity,Sleep duration,Spor…
10	66190828	66582344	391516	DEL	1	CTNNA3	Bronchopulmonary dysplasia,Dental caries,Docetaxel-induced peripheral neuropathy in metastatic castrate-resistant prostate cancer,Epstein-Barr virus copy number in lymphoblastoid cell lines,Essential tremor,Lung function (FVC),Metabolite levels (Pyroglutamine),Nickel levels,Nicotine dependence,Night sleep phenotypes,Obesity-related traits,Optic disc area,Psoriatic arthritis,Pulse pressure,Subcuta…
10	66386145	66655693	269548	DEL	1	CTNNA3	Bronchopulmonary dysplasia,Dental caries,Docetaxel-induced peripheral neuropathy in metastatic castrate-resistant prostate cancer,Epstein-Barr virus copy number in lymphoblastoid cell lines,Essential tremor,Lung function (FVC),Metabolite levels (Pyroglutamine),Nickel levels,Nicotine dependence,Night sleep phenotypes,Obesity-related traits,Optic disc area,Psoriatic arthritis,Pulse pressure,Subcuta…
10	66519919	66521769	1850	DEL	1	CTNNA3	Bronchopulmonary dysplasia,Dental caries,Docetaxel-induced peripheral neuropathy in metastatic castrate-resistant prostate cancer,Epstein-Barr virus copy number in lymphoblastoid cell lines,Essential tremor,Lung function (FVC),Metabolite levels (Pyroglutamine),Nickel levels,Nicotine dependence,Night sleep phenotypes,Obesity-related traits,Optic disc area,Psoriatic arthritis,Pulse pressure,Subcuta…
10	66585623	66667259	81636	DEL	1	CTNNA3	Bronchopulmonary dysplasia,Dental caries,Docetaxel-induced peripheral neuropathy in metastatic castrate-resistant prostate cancer,Epstein-Barr virus copy number in lymphoblastoid cell lines,Essential tremor,Lung function (FVC),Metabolite levels (Pyroglutamine),Nickel levels,Nicotine dependence,Night sleep phenotypes,Obesity-related traits,Optic disc area,Psoriatic arthritis,Pulse pressure,Subcuta…
10	68827756	68828094	331	DEL	405 (3)	STOX1	Amyotrophic lateral sclerosis (sporadic)
10	94715569	94800556	84987	DEL	1	CYP2C18	Clopidogrel active metabolite levels,Common carotid intima-media thickness in HIV negative individuals,Serum metabolite levels,Thiopurine-induced alopecia in inflammatory bowel disease,Warfarin maintenance dose
10	94715569	94800556	84987	DEL	1	CYP2C19	Clopidogrel active metabolite levels,Diastolic blood pressure,Mean arterial pressure,Pulse pressure,Response to serotonin reuptake inhibitors in MDD (plasma drug and metabolite levels),Serum metabolite levels,Systolic blood pressure,Thiopurine-induced alopecia in inflammatory bowel disease,Warfarin maintenance dose
10	94797069	94847072	49997	DEL	2	CYP2C19	Clopidogrel active metabolite levels,Diastolic blood pressure,Mean arterial pressure,Pulse pressure,Response to serotonin reuptake inhibitors in MDD (plasma drug and metabolite levels),Serum metabolite levels,Systolic blood pressure,Thiopurine-induced alopecia in inflammatory bowel disease,Warfarin maintenance dose
10	94816582	94824673	8091	DUP	1	CYP2C19	Clopidogrel active metabolite levels,Diastolic blood pressure,Mean arterial pressure,Pulse pressure,Response to serotonin reuptake inhibitors in MDD (plasma drug and metabolite levels),Serum metabolite levels,Systolic blood pressure,Thiopurine-induced alopecia in inflammatory bowel disease,Warfarin maintenance dose
10	97232968	97236563	3595	DEL	1	ARHGAP19-SLIT1	Lymphocyte percentage of white cells,Neutrophil count,Neutrophil percentage of white cells,White blood cell count
10	97262029	97269143	7114	DEL	1	ARHGAP19-SLIT1	Lymphocyte percentage of white cells,Neutrophil count,Neutrophil percentage of white cells,White blood cell count
10	97334295	97334364	69	DEL	1	FRAT2	Body mass index
10	97608782	97619302	10520	DUP	1 (1)	HOGA1	Asparaginase-induced acute pancreatitis in acute lymphoblastic leukemia (onset time),Metabolite levels (small molecules and protein measures)
10	133431291	133567492	136201	DEL	1	CYP2E1	Gout,Obesity-related traits,Visceral adipose tissue/subcutaneous adipose tissue ratio
11	1182586	1192340	9754	DUP	1	MUC5AC	Asthma (moderate or severe),Idiopathic pulmonary fibrosis
11	1184994	1184994	188	INS	195 (150)	MUC5AC	Asthma (moderate or severe),Idiopathic pulmonary fibrosis
11	1185000	1185000	1322	INS	1	MUC5AC	Asthma (moderate or severe),Idiopathic pulmonary fibrosis
11	1186888	1187044	156	DEL	1	MUC5AC	Asthma (moderate or severe),Idiopathic pulmonary fibrosis
11	1187237	1188442	1205	DEL	1	MUC5AC	Asthma (moderate or severe),Idiopathic pulmonary fibrosis
11	1187500	1187665	165	DEL	1	MUC5AC	Asthma (moderate or severe),Idiopathic pulmonary fibrosis
11	1187737	1191952	4215	DEL	1	MUC5AC	Asthma (moderate or severe),Idiopathic pulmonary fibrosis
11	1188680	1188680	918	INS	3	MUC5AC	Asthma (moderate or severe),Idiopathic pulmonary fibrosis
11	1189123	1189123	735	INS	1 (1)	MUC5AC	Asthma (moderate or severe),Idiopathic pulmonary fibrosis
11	1190541	1191618	1078	DEL	10 (2)	MUC5AC	Asthma (moderate or severe),Idiopathic pulmonary fibrosis
11	1190565	1190565	823	INS	1	MUC5AC	Asthma (moderate or severe),Idiopathic pulmonary fibrosis
11	1191591	1191591	71	INS	164 (25)	MUC5AC	Asthma (moderate or severe),Idiopathic pulmonary fibrosis
11	1250139	1250226	86	DEL	2 (2)	MUC5B	Idiopathic pulmonary fibrosis,Major depressive disorder
11	3003711	3005765	2054	DEL	1	CARS	Calcium levels,Longevity
11	3128145	3129034	889	DEL	1	OSBPL5	Cisplatin-induced ototoxicity
11	5201647	5229059	27412	DEL	1	HBB	F-cell distribution,Hematocrit,Hematology traits,Hemoglobin levels,Inflammatory biomarkers,Logical memory (delayed recall) in normal cognition,Logical memory (immediate recall) in normal cognition,Malaria,Mean corpuscular hemoglobin concentration,Mean corpuscular volume,Severe malaria,Urinary albumin-to-creatinine ratio
11	5409708	5471200	61492	DEL	1	OR51I1	Sickle cell anemia (haemolysis)
11	5409708	5471200	61492	DEL	1	OR51I2	Sickle cell anemia (haemolysis)
11	6868037	6871237	3200	DEL	1	OR10A2	Huntington's disease progression
11	6948751	6972927	24176	DUP	1 (1)	ZNF215	Response to cytadine analogues (cytosine arabinoside)
11	7689273	7690666	1391	DUP	2	OVCH2	Waist circumference
11	8139138	8140161	1023	DEL	1 (1)	RIC3	Blood protein levels,Body mass index,Body mass index (age <50),Body mass index x sex x age interaction (4df test)
11	8473417	8475444	2027	DEL	1	STK33	Body mass index,Body mass index (age <50),Body mass index (joint analysis main effects and physical activity interaction),Body mass index in physically active individuals,Body mass index x sex x age interaction (4df test),Response to fenofibrate (HDL cholesterol levels),Small cell lung carcinoma
11	8818116	8977324	159215	DEL	18 (1)	AKIP1	Body mass index,Body mass index (age <50),Body mass index x sex x age interaction (4df test)
11	8818116	8977324	159215	DEL	18 (1)	ASCL3	Body mass index,Body mass index (age <50),Body mass index x sex x age interaction (4df test)
11	8818116	8977324	159215	DEL	18 (1)	TMEM9B	Body mass index,Body mass index (age <50),Body mass index x sex x age interaction (4df test)
11	9839682	9839774	94	DEL	34	SBF2	Hematocrit,Hemoglobin concentration,Lung adenocarcinoma,Moyamoya disease,Neuroticism,Pancreatic cancer,Red blood cell count,Serum uric acid levels,Survival in pancreatic cancer,Urinary albumin excretion
11	10489510	10517568	28058	DUP	1	AMPD3	Diastolic blood pressure,HDL cholesterol,HDL cholesterol levels,Pulse pressure,Systolic blood pressure,Total cholesterol levels
11	22264861	22275350	10489	DEL	1	ANO5	Autism spectrum disorder, ADHD, bipolar disorder, MDD, and schizophrenia (combined),Creatine kinase levels,Plasma thyroid-stimulating hormone levels
11	24959877	25145983	186106	INV	1	LUZP2	Alzheimer's disease (late onset),Bone fracture in osteoporosis,Depressive symptoms (SSRI exposure interaction),Exhaled nitric oxide levels,Exhaled nitric oxide output,Intelligence,Iron status biomarkers,Magnesium levels,Photic sneeze reflex,Schizophrenia,Visceral adipose tissue/subcutaneous adipose tissue ratio
11	25049330	25074184	24854	DEL	1	LUZP2	Alzheimer's disease (late onset),Bone fracture in osteoporosis,Depressive symptoms (SSRI exposure interaction),Exhaled nitric oxide levels,Exhaled nitric oxide output,Intelligence,Iron status biomarkers,Magnesium levels,Photic sneeze reflex,Schizophrenia,Visceral adipose tissue/subcutaneous adipose tissue ratio
11	30909068	30909068	277	INS	1	DCDC1	Diastolic blood pressure,Hematocrit,Hemoglobin concentration
11	31641381	31648910	7529	DEL	1	ELP4	Depression,Glaucoma,Optic disc area
11	31649640	31651063	1423	DEL	1	ELP4	Depression,Glaucoma,Optic disc area
11	33131030	33352849	221819	DUP	1	HIPK3	Anger,Obese vs. thin
11	35222309	35237981	15672	DUP	5	CD44	Bone mineral density (hip),Response to Vitamin E supplementation,Systemic lupus erythematosus,Thiazide-induced adverse metabolic effects in hypertensive patients,Total body bone mineral density,Vitiligo
11	44049444	44058971	9527	DEL	1	ACCSL	Pulse pressure
11	46508190	46508190	79	INS	1	AMBRA1	Autism spectrum disorder or schizophrenia,Immunoglobulin A,Schizophrenia,Selective IgA deficiency
11	47638496	47639141	645	DUP	1	MTCH2	BMI (adjusted for smoking behaviour),BMI in non-smokers,Body mass index,Body mass index (joint analysis main effects and physical activity interaction),Body mass index (joint analysis main effects and smoking interaction),Body mass index in physically active individuals,Diastolic blood pressure,General cognitive ability,Loneliness,Loneliness (MTAG),Neuroticism,Pulse pressure,Systolic blood pressu…
11	55264127	55271065	6936	DEL	196 (25)	TRIM48	Feeling fed-up,Intraocular pressure,Systolic blood pressure
11	55353601	55484720	133968	DEL	2	OR4A15	Intraocular pressure,Systemic lupus erythematosus
11	59847874	59859206	11332	DEL	1	TCN1	Blood protein levels,Folate pathway vitamin levels,Vitamin B levels in ischemic stroke,Vitamin B12 levels
11	64276380	64280359	3979	DEL	1	BAD	Crohn's disease,Heel bone mineral density,Mean platelet volume,Sarcoidosis,Vitiligo
11	65367661	65385802	18141	DEL	1	SLC25A45	Acne (severe)
11	66256172	66298599	42427	DEL	1	CNIH2	Bipolar disorder
11	66256172	66298599	42427	DEL	1	KLC2	Bipolar disorder
11	66256172	66298599	42427	DEL	1	RAB1B	Bipolar disorder
11	66256172	66298599	42427	DEL	1	TMEM151A	Bipolar disorder
11	66256172	66298599	42427	DEL	1	YIF1A	Bipolar disorder,Glucose homeostasis traits
11	66538095	66551804	13709	DEL	1	ACTN3	Bipolar disorder,Frontotemporal dementia with GRN mutation
11	66538095	66551804	13709	DEL	1	ZDHHC24	Bipolar disorder
11	66552416	66562733	10316	DEL	3	ACTN3	Bipolar disorder,Frontotemporal dementia with GRN mutation
11	83842726	83886763	44037	DEL	1	DLG2	Attention function in attention deficit hyperactive disorder,Cerebrospinal fluid t-tau:AB1-42 ratio,Chronic obstructive pulmonary disease,Familial squamous cell lung carcinoma,Influenza A (H1N1) infection,Itch intensity from mosquito bite adjusted by bite size,Migraine without aura,Mild influenza (H1N1) infection,Myopia,Obesity-related traits,Parkinson's disease,Phospholipid levels (plasma),Post …
11	89935592	90135843	200251	DEL	1	NAALAD2	Intelligence (MTAG),White blood cell count (basophil),White blood cell types
11	90117927	90157546	39619	DUP	1	NAALAD2	Intelligence (MTAG),White blood cell count (basophil),White blood cell types
11	94057397	94077603	20206	DUP	1	HEPHL1	Obesity-related traits
11	96092042	96092096	54	DEL	1	MAML2	Corneal astigmatism,Height,Influenza A (H1N1) severity,Methadone dose in opioid dependence,Non-glioblastoma glioma,Pelvic organ prolapse,Response to chemotherapy in breast cancer hypertensive cases (cumulative dose) (bevacizumab),Response to treatment for acute lymphoblastic leukemia,Ulcerative colitis
11	99819753	99820577	946	INV	238 (101)	CNTN5	Alcohol dependence,Amyotrophic lateral sclerosis (sporadic),Asthma,Atrial fibrillation,Bipolar disorder and schizophrenia,Blood protein levels,Bone mineral density (femoral neck),Diastolic blood pressure,Feeling miserable,Glycated hemoglobin levels,Immune reponse to smallpox (secreted IL-2),Loneliness (multivariate analysis),Myopia (pathological),Obesity-related traits,Plasma kynurenine levels in…
11	101892192	101896845	4653	DEL	1	ANGPTL5	Response to methotrexate in juvenile idiopathic arthritis,Systemic sclerosis
11	110554819	110665397	110578	DUP	1	ARHGAP20	Alzheimer's disease (cognitive decline),Central corneal thickness,Corneal structure,Intraocular pressure,Lateral ventricular volume in normal aging,Renal sinus fat
11	112077172	112181466	104294	DUP	1	BCO2	Immune reponse to smallpox (secreted IL-12p40),Inflammatory biomarkers
11	112240292	112285438	45146	DEL	1	PLET1	Objective response to lithium treatment
11	118679093	118690934	11841	DEL	1	TREH	Celiac disease,Diffuse cutaneous systemic sclerosis,Height,Hip minimal joint space width,LDL cholesterol,Multiple sclerosis,Non-albumin protein levels,Serum metabolite levels,Systemic sclerosis,Vitiligo
11	124693188	124701710	8522	DEL	1	SPA17	Bipolar disorder
11	126290630	126292840	2210	DEL	2	TIRAP	Blood protein levels,Eosinophil percentage of granulocytes,Neutrophil percentage of granulocytes
12	1780766	1828240	47474	DUP	1	ADIPOR2	Adverse response to lamotrigine and phenytoin,Urate levels in lean individuals
12	1780766	1828240	47474	DUP	1	CACNA2D4	Blood pressure (smoking interaction),Urate levels in lean individuals
12	4596359	4602818	6459	DUP	1	DYRK4	Allergic rhinitis
12	4750251	4764111	13860	DEL	1	GALNT8	Gut microbiota (bacterial taxa)
12	7190517	7190606	83	DEL	12	PEX5	IgG glycosylation,Night sleep phenotypes
12	9001675	9010780	9105	DEL	1	KLRG1	Sjogren's syndrome
12	9199258	9594739	395481	INV	1	PZP	Blood protein levels,Depression in smokers,Myopia,Obesity-related traits,Spherical equivalent or myopia (age of diagnosis)
12	11033959	11098150	64263	DEL	206 (7)	TAS2R43	Idiopathic intracranial hypertension
12	11392989	11392989	176	INS	1	PRB2	Night sleep phenotypes,Periodontitis (CDC/AAP),Survival in pancreatic cancer
12	11393055	11393237	182	DEL	1	PRB2	Night sleep phenotypes,Periodontitis (CDC/AAP),Survival in pancreatic cancer
12	11393061	11393122	61	DEL	1	PRB2	Night sleep phenotypes,Periodontitis (CDC/AAP),Survival in pancreatic cancer
12	11393083	11393454	423	DEL	13 (1)	PRB2	Night sleep phenotypes,Periodontitis (CDC/AAP),Survival in pancreatic cancer
12	11393246	11393430	184	DEL	1	PRB2	Night sleep phenotypes,Periodontitis (CDC/AAP),Survival in pancreatic cancer
12	11393388	11393388	249	INS	5	PRB2	Night sleep phenotypes,Periodontitis (CDC/AAP),Survival in pancreatic cancer
12	11393721	11393841	118	DEL	3	PRB2	Night sleep phenotypes,Periodontitis (CDC/AAP),Survival in pancreatic cancer
12	11393879	11393941	62	DEL	7 (4)	PRB2	Night sleep phenotypes,Periodontitis (CDC/AAP),Survival in pancreatic cancer
12	11393906	11393906	348	INS	20 (6)	PRB2	Night sleep phenotypes,Periodontitis (CDC/AAP),Survival in pancreatic cancer
12	21205311	21206561	1250	DEL	2	SLCO1B1	Bilirubin levels,Blood metabolite levels,Blood metabolite ratios,Clinical laboratory measurements,Diastolic blood pressure x smoking status (current vs non-current) interaction (2df test),Diastolic blood pressure x smoking status (ever vs never) interaction (2df test),Diisocyanate-induced asthma,Free thyroxine concentration,Heel bone mineral density,Ischemic stroke (large artery atherosclerosis),…
12	21210618	21293987	83369	INV	1	SLCO1A2	Bilirubin levels,Diisocyanate-induced asthma,Methotrexate phramacokinetics (acute lymphoblastic leukemia),Post bronchodilator percent predicted FEV1 in smoking,Progressive supranuclear palsy,Serum metabolite levels
12	21210618	21293987	83369	INV	1	SLCO1B1	Bilirubin levels,Blood metabolite levels,Blood metabolite ratios,Clinical laboratory measurements,Diastolic blood pressure x smoking status (current vs non-current) interaction (2df test),Diastolic blood pressure x smoking status (ever vs never) interaction (2df test),Diisocyanate-induced asthma,Free thyroxine concentration,Heel bone mineral density,Ischemic stroke (large artery atherosclerosis),…
12	25071010	25085992	14982	DEL	1	LRMP	Nasopharyngeal carcinoma (SNP x SNP interaction)
12	25520489	25529613	9124	DEL	1	LMNTD1	Disease progression in age-related macular degeneration
12	27495210	27502227	7018	DEL	3	SMCO2	Lung cancer in ever smokers,Obstructive sleep apnea trait (apnea hypopnea index)
12	50352008	50352008	89	INS	269 (23)	FAM186A	Granulocyte count,Intraocular pressure,Myeloid white cell count,Neutrophil count,Sum basophil neutrophil counts,Sum neutrophil eosinophil counts,White blood cell count
12	50353169	50353240	71	DEL	1	FAM186A	Granulocyte count,Intraocular pressure,Myeloid white cell count,Neutrophil count,Sum basophil neutrophil counts,Sum neutrophil eosinophil counts,White blood cell count
12	50806756	50852960	46204	DEL	1	ATF1	Colorectal cancer,Male-pattern baldness,Mean arterial pressure,Sudden cardiac arrest
12	56287488	56293445	5957	DEL	1	CS	Height,Inflammatory skin disease
12	56717696	56717834	121	DEL	3	NACA	Atrial fibrillation,Diastolic blood pressure,QRS duration
12	56717847	56717916	75	DEL	11	NACA	Atrial fibrillation,Diastolic blood pressure,QRS duration
12	56717943	56718014	77	DEL	4	NACA	Atrial fibrillation,Diastolic blood pressure,QRS duration
12	56718109	56718177	69	DEL	329 (25)	NACA	Atrial fibrillation,Diastolic blood pressure,QRS duration
12	56718552	56718620	69	DEL	2 (1)	NACA	Atrial fibrillation,Diastolic blood pressure,QRS duration
12	59762276	59954882	192606	DEL	1	SLC16A7	Calcium levels,Hematocrit,Logical memory (delayed recall) in normal cognition,Logical memory (immediate recall) in normal cognition,Response to zileuton treatment in asthma (FEV1 change interaction),Takayasu arteritis
12	70781638	70810293	28655	DUP	1	PTPRR	Influenza A (H1N1) infection,Intraocular pressure,Mild influenza (H1N1) infection,Monobrow,Refractive error,Spherical equivalent or myopia (age of diagnosis)
12	71139014	71139974	959	INV	6	TSPAN8	Monobrow,Post bronchodilator FEV1/FVC ratio,Type 2 diabetes,Upper eyelid sagging severity
12	71575960	71589908	13948	DEL	1	LGR5	Type 2 diabetes
12	71779423	71890466	111045	DUP	2	RAB21	General cognitive ability
12	75506917	75508274	1357	DEL	3 (1)	KRR1	Atrial fibrillation,Blood trace element (Cu levels),Blood urea nitrogen levels,Creatinine levels,Daytime sleep phenotypes,Glomerular filtration rate,Polycystic ovary syndrome
12	93500781	93501896	1115	DUP	1	MRPL42	Height,Peanut allergy (maternal genetic effects),Platelet count
12	104256432	104258114	1682	DEL	1	TXNRD1	Blood protein levels,Logical memory (delayed recall) in normal cognition,Toenail selenium levels
12	109902752	109912079	9327	DUP	1	TCHP	Metabolite levels (MHPG),Pulse pressure,Systolic blood pressure
12	112937717	112942262	4545	DEL	1	OAS3	Alcohol consumption,Alcohol consumption (drinkers vs non-drinkers),Body mass index,Chronic lymphocytic leukemia,HDL cholesterol,Response to fenofibrate (adiponectin levels)
12	121025226	121033170	7944	DEL	1	OASL	C-reactive protein,C-reactive protein levels,Cardiovascular disease risk factors,N-glycan levels,Serum metabolite levels,Type 2 diabetes
12	121630453	121647319	16866	DUP	1	ORAI1	Experiencing mood swings,Major depressive disorder
12	122185236	122186676	1440	DEL	1	LRRC43	Hand grip strength,Inflammatory skin disease
12	122277259	122288979	11720	DEL	1	CLIP1	Body mass index,Hip circumference
12	122335426	122337228	1802	DEL	1	CLIP1	Body mass index,Hip circumference
12	122556752	122567124	10372	DEL	1	KNTC1	Body mass index,Hand grip strength,Menopause (age at onset)
12	122976084	122979060	2976	DEL	1	OGFOD2	Autism spectrum disorder or schizophrenia,Parkinson's disease,Schizophrenia
12	123376089	123386504	10415	DUP	1	KMT5A	Autism spectrum disorder or schizophrenia,High density lipoprotein cholesterol levels
12	124912055	124912281	226	DEL	1	UBC	High density lipoprotein cholesterol levels,Total cholesterol levels
12	124912606	124912832	226	DEL	1	UBC	High density lipoprotein cholesterol levels,Total cholesterol levels
12	124912786	124913158	445	DEL	24 (4)	UBC	High density lipoprotein cholesterol levels,Total cholesterol levels
12	132148891	132150756	1761	DUP	4	NOC4L	Body mass index,Response to SSRI (symptom remission),Response to antidepressants (symptom improvement)
12	133091533	133096474	4950	DUP	9	ZNF140	Intraocular pressure
12	133091538	133095470	3933	DEL	23 (1)	ZNF140	Intraocular pressure
12	133119077	133128321	9244	DEL	1	ZNF891	Intraocular pressure
13	19163545	19179575	16030	DEL	1	TUBA3C	Coronary artery aneurysm in Kawasaki disease,Fasting blood insulin (BMI interaction),Joint mobility (Beighton score)
13	19173946	19174718	771	DEL	19 (4)	TUBA3C	Coronary artery aneurysm in Kawasaki disease,Fasting blood insulin (BMI interaction),Joint mobility (Beighton score)
13	20407361	20441576	34215	DEL	1	CRYL1	Adverse response to chemotherapy (neutropenia/leucopenia) (carboplatin),Monoclonal gammopathy of undetermined significance,Obesity-related traits
13	32433360	32436518	3158	DUP	1	N4BP2L2	Breast cancer,Coronary artery disease,Heel bone mineral density,LDL cholesterol,Logical memory (delayed recall)
13	35604883	35607395	2512	DUP	1	NBEA	Obstructive sleep apnea trait (apnea hypopnea index),Pulse pressure,Response to antipsychotic treatment in schizophrenia,Systolic blood pressure
13	35850677	35850802	125	DEL	2	DCLK1	Familial squamous cell lung carcinoma,Height,Interleukin-10 levels,Obesity-related traits,Optic cup area,Pediatric non-alcoholic fatty liver disease activity score,Post bronchodilator FEV1,Vertical cup-disc ratio
13	36879468	36879684	216	DEL	1	SMAD9	Coronary artery disease,Heel bone mineral density,Perioperative myocardial infarction in coronary artery bypass surgery,Spontaneous preterm birth (preterm birth),Total body bone mineral density
13	43075543	43078791	3248	DEL	1	DNAJC15	Cognitive performance
13	48074924	48105972	31048	DEL	1	MED4	Thiopurine-induced alopecia in inflammatory bowel disease,Thiopurine-induced leukopenia in inflammatory bowel disease
13	48082839	48084462	1623	DEL	1	MED4	Thiopurine-induced alopecia in inflammatory bowel disease,Thiopurine-induced leukopenia in inflammatory bowel disease
13	57132194	57160332	19925	DEL	4	PRR20A	Cerebrospinal fluid t-tau:AB1-42 ratio,Systolic blood pressure
13	75566770	75675112	108342	DUP	1	LMO7	Glaucoma (primary open-angle),Initial pursuit acceleration,Initial pursuit acceleration in psychotic disorders,Intraocular pressure,Multiple system atrophy (pathologically confirmed),Obsessive-compulsive disorder,Type 1 diabetes
13	75566770	75675112	108342	DUP	1	UCHL3	Diabetic retinopathy
13	75842176	75843879	1703	DEL	1	LMO7	Glaucoma (primary open-angle),Initial pursuit acceleration,Initial pursuit acceleration in psychotic disorders,Intraocular pressure,Multiple system atrophy (pathologically confirmed),Obsessive-compulsive disorder,Type 1 diabetes
13	91964708	93490522	1525814	INV	1	GPC5	Adverse response to chemotherapy (neutropenia/leucopenia) (all antimicrotubule drugs),Blood pressure (smoking interaction),Blood protein levels,Cognitive ability,HIV-1 viral setpoint,Height,Lung cancer,Metabolite levels,Multiple sclerosis,Obesity-related traits,Refractive astigmatism,Rheumatoid arthritis,Spherical equivalent or myopia (age of diagnosis)
13	91964708	93490522	1525814	INV	1	GPC6	Alzheimer's disease (cognitive decline),Attention deficit hyperactivity disorder,Blood pressure (smoking interaction),Breast size,Disc degeneration (lumbar),Heel bone mineral density,Night sleep phenotypes,Obesity-related traits,Pelvic organ prolapse,Renal sinus fat,Response to anti-retroviral therapy (ddI/d4T) in HIV-1 (Grade 2 peripheral neuropathy),Spherical equivalent or myopia (age of diagno…
13	91965595	93940605	1975010	DUP	1	GPC5	Adverse response to chemotherapy (neutropenia/leucopenia) (all antimicrotubule drugs),Blood pressure (smoking interaction),Blood protein levels,Cognitive ability,HIV-1 viral setpoint,Height,Lung cancer,Metabolite levels,Multiple sclerosis,Obesity-related traits,Refractive astigmatism,Rheumatoid arthritis,Spherical equivalent or myopia (age of diagnosis)
13	91965595	93940605	1975010	DUP	1	GPC6	Alzheimer's disease (cognitive decline),Attention deficit hyperactivity disorder,Blood pressure (smoking interaction),Breast size,Disc degeneration (lumbar),Heel bone mineral density,Night sleep phenotypes,Obesity-related traits,Pelvic organ prolapse,Renal sinus fat,Response to anti-retroviral therapy (ddI/d4T) in HIV-1 (Grade 2 peripheral neuropathy),Spherical equivalent or myopia (age of diagno…
13	92046053	92489598	443545	DUP	1	GPC5	Adverse response to chemotherapy (neutropenia/leucopenia) (all antimicrotubule drugs),Blood pressure (smoking interaction),Blood protein levels,Cognitive ability,HIV-1 viral setpoint,Height,Lung cancer,Metabolite levels,Multiple sclerosis,Obesity-related traits,Refractive astigmatism,Rheumatoid arthritis,Spherical equivalent or myopia (age of diagnosis)
13	95275899	95322561	46663	DUP	2	ABCC4	Airway responsiveness in chronic obstructive pulmonary disease,Blood metabolite levels,Breast cancer,Longevity,Parent of origin effect on language impairment (paternal),Platelet count,Plateletcrit
13	98017670	98179928	162258	DUP	1	IPO5	Peripheral artery disease,Smooth-surface caries
13	112547529	112547529	105	INS	2	TUBGCP3	Glycated hemoglobin levels
13	113163164	113173352	10188	DUP	1	PROZ	Blood protein levels,Factor VII,Food allergy (parent-of-origin effect)
13	114280505	114285558	5053	DEL	1	UPF3A	Nodular sclerosis Hodgkin lymphoma
14	21990935	22478874	487939	DEL	1	TRAV40	Obesity-related traits
14	21990935	22478874	487939	DEL	1	TRAV8-7	Obesity-related traits
14	24326164	24326361	197	DEL	1	ADCY4	Parent of origin effect on language impairment (paternal)
14	35083606	35118596	34990	DEL	1	PPP2R3C	Atopic dermatitis,Chronic inflammatory diseases (pleiotropy),Lymphocyte counts,Monocyte percentage of white cells
14	35087574	35269684	182110	DEL	1	KIAA0391	Granulocyte percentage of myeloid white cells,Response to TNF inhibitor in rheumatoid arthritis (change in swollen 28-joint count)
14	35087574	35269684	182110	DEL	1	PPP2R3C	Atopic dermatitis,Chronic inflammatory diseases (pleiotropy),Lymphocyte counts,Monocyte percentage of white cells
14	44504997	44504997	72	INS	4	FSCB	Obesity-related traits
14	44505026	44505026	70	INS	2	FSCB	Obesity-related traits
14	50742201	50748793	6592	DEL	1	NIN	Cognitive performance,Lupus nephritis in systemic lupus erythematosus,Mean platelet volume,Periodontal disease-related phenotypes
14	50908944	50908944	56	INS	1 (1)	PYGL	Acute lymphoblastic leukemia (childhood),Blood protein levels,Psychosis (atypical)
14	57792125	57945458	153319	INV	1 (1)	SLC35F4	Brain volume in infants (grey matter),Gut microbiota (bacterial taxa),Influenza A (H1N1) severity,Night sleep phenotypes
14	60147971	60160010	12039	DEL	1	DHRS7	Allergic rhinitis
14	73018779	73326339	307560	INV	1	NUMB	Bipolar disorder with mood-incongruent psychosis,Coronary artery calcification,Macular thickness
14	73018779	73326339	307560	INV	1	ZFYVE1	Resistance to Mycobacterium tuberculosis in HIV+ individuals measured by a negative TST (continuous)
14	73474167	73481630	7463	DEL	1	HEATR4	Blood metabolite levels,Blood metabolite ratios
14	73515686	73555729	40044	DEL	3	HEATR4	Blood metabolite levels,Blood metabolite ratios
14	77379411	77390030	10619	DUP	1	SAMD15	Myeloid white cell count
14	77413493	77414428	935	DEL	1	NOXRED1	Granulocyte count,Myeloid white cell count,Sum basophil neutrophil counts,White blood cell count
14	90694657	92547405	1852651	DUP	36	TTC7B	Anxiety disorder,Cytomegalovirus antibody response,Itch intensity from mosquito bite adjusted by bite size,Response to platinum-based neoadjuvant chemotherapy in cervical cancer,Waist-to-hip ratio adjusted for BMI,Waist-to-hip ratio adjusted for BMI x sex x age interaction (4df test)
14	90695157	92546976	1851819	DEL	1	ATXN3	Amyotrophic lateral sclerosis,Coronary artery calcification,Height,Orofacial clefts
14	90695157	92546976	1851819	DEL	1	CATSPERB	Daytime sleep phenotypes,Mean platelet volume,Post bronchodilator FEV1 in COPD,Waist-to-hip ratio adjusted for BMI,Waist-to-hip ratio adjusted for BMI x sex x age interaction (4df test)
14	90695157	92546976	1851819	DEL	1	CCDC88C	Breast cancer,Daytime sleep phenotypes,Waist-to-hip ratio adjusted for BMI,Waist-to-hip ratio adjusted for BMI x sex x age interaction (4df test)
14	90695157	92546976	1851819	DEL	1	CPSF2	Dialysis-related mortality,Height,Monobrow,Myopia,Obesity-related traits
14	90695157	92546976	1851819	DEL	1	FBLN5	Heel bone mineral density,Height,Pulse pressure
14	90695157	92546976	1851819	DEL	1	GPR68	Daytime sleep phenotypes,Waist-to-hip ratio adjusted for BMI,Waist-to-hip ratio adjusted for BMI x sex x age interaction (4df test)
14	90695157	92546976	1851819	DEL	1	NDUFB1	Spherical equivalent or myopia (age of diagnosis)
14	90695157	92546976	1851819	DEL	1	PPP4R3A	Decline in glucose metabolism in posterior cingulate cortex
14	90695157	92546976	1851819	DEL	1	RIN3	Alzheimer's disease (late onset),Bone mineral density (paediatric, lower limb),Bone mineral density (paediatric, total body less head),Breast cancer,Chronic obstructive pulmonary disease,Chronic obstructive pulmonary disease (moderate to severe),Chronic obstructive pulmonary disease (severe),Dialysis-related mortality,Eosinophil counts,Granulocyte count,Local histogram emphysema pattern,Lymphocyt…
14	90695157	92546976	1851819	DEL	1	RPS6KA5	Bone mineral density,Femoral neck bone mineral density,Fractures,Heel bone mineral density,Lumbar spine bone mineral density,Response to platinum-based neoadjuvant chemotherapy in cervical cancer,Waist-to-hip ratio adjusted for BMI,Waist-to-hip ratio adjusted for BMI x sex x age interaction (4df test)
14	90695157	92546976	1851819	DEL	1	SLC24A4	Alzheimer's disease (late onset),Alzheimer's disease in APOE e4- carriers,Black vs. blond hair color,Blond vs non-blond hair color,Blond vs. brown hair color,Blond vs. brown/black hair color,Brown vs. black hair color,Brown vs. non-brown hair color,Dialysis-related mortality,Eye color,Hair color,Light vs. dark hair color,Monobrow,Rosacea symptom severity
14	90695157	92546976	1851819	DEL	1	TRIP11	Height,Waist circumference adjusted for BMI (adjusted for smoking behaviour),Waist circumference adjusted for BMI (joint analysis main effects and physical activity interaction),Waist circumference adjusted for BMI (joint analysis main effects and smoking interaction),Waist circumference adjusted for BMI in active individuals,Waist circumference adjusted for BMI in non-smokers,Waist circumference…
14	90695157	92546976	1851819	DEL	1	TTC7B	Anxiety disorder,Cytomegalovirus antibody response,Itch intensity from mosquito bite adjusted by bite size,Response to platinum-based neoadjuvant chemotherapy in cervical cancer,Waist-to-hip ratio adjusted for BMI,Waist-to-hip ratio adjusted for BMI x sex x age interaction (4df test)
14	92071010	92071010	63	INS	32 (2)	ATXN3	Amyotrophic lateral sclerosis,Coronary artery calcification,Height,Orofacial clefts
14	94363765	94378198	14429	DEL	201	SERPINA2	Blood protein levels,Coronary artery disease
14	104942668	104943162	494	DEL	1	AHNAK2	Cerebrospinal fluid t-tau levels,Cerebrospinal fluid t-tau levels in normal cognition,Rheumatoid arthritis,Systemic lupus erythematosus
14	104945041	104948009	2969	DEL	1	AHNAK2	Cerebrospinal fluid t-tau levels,Cerebrospinal fluid t-tau levels in normal cognition,Rheumatoid arthritis,Systemic lupus erythematosus
14	104945564	104946060	528	DEL	65 (1)	AHNAK2	Cerebrospinal fluid t-tau levels,Cerebrospinal fluid t-tau levels in normal cognition,Rheumatoid arthritis,Systemic lupus erythematosus
14	104948261	104948261	947	INS	1	AHNAK2	Cerebrospinal fluid t-tau levels,Cerebrospinal fluid t-tau levels in normal cognition,Rheumatoid arthritis,Systemic lupus erythematosus
14	104948667	104949163	555	DEL	78 (12)	AHNAK2	Cerebrospinal fluid t-tau levels,Cerebrospinal fluid t-tau levels in normal cognition,Rheumatoid arthritis,Systemic lupus erythematosus
14	104948817	104948817	472	INS	1	AHNAK2	Cerebrospinal fluid t-tau levels,Cerebrospinal fluid t-tau levels in normal cognition,Rheumatoid arthritis,Systemic lupus erythematosus
14	104950411	104950907	487	DEL	1	AHNAK2	Cerebrospinal fluid t-tau levels,Cerebrospinal fluid t-tau levels in normal cognition,Rheumatoid arthritis,Systemic lupus erythematosus
14	104950870	104951860	1209	DEL	82 (17)	AHNAK2	Cerebrospinal fluid t-tau levels,Cerebrospinal fluid t-tau levels in normal cognition,Rheumatoid arthritis,Systemic lupus erythematosus
14	104951676	104953136	1463	DEL	5	AHNAK2	Cerebrospinal fluid t-tau levels,Cerebrospinal fluid t-tau levels in normal cognition,Rheumatoid arthritis,Systemic lupus erythematosus
14	104952153	104952153	480	INS	113 (16)	AHNAK2	Cerebrospinal fluid t-tau levels,Cerebrospinal fluid t-tau levels in normal cognition,Rheumatoid arthritis,Systemic lupus erythematosus
14	105770260	105770446	185	DEL	47 (24)	IGHG3	Blood protein levels
14	106223064	106723311	505473	DEL	26 (4)	IGHV1-69	Blood protein levels
14	106223064	106723311	505473	DEL	26 (4)	IGHV4-39	Blood protein levels
14	106273760	106564296	290543	DEL	12 (1)	IGHV4-39	Blood protein levels
14	106706545	106752211	45776	DEL	14	IGHV1-69	Blood protein levels
15	34409817	34561284	151280	DEL	34 (7)	GOLGA8B	Myopia,Refractive error,Response to bronchodilator in chronic obstructive pulmonary disease (change in FEV1),Spherical equivalent or myopia (age of diagnosis)
15	41390733	41412369	21636	DUP	1 (1)	NDUFAF1	Eosinophil percentage of white cells,Ulcerative colitis
15	42801161	42801316	156	DEL	2 (1)	TTBK2	MGMT methylation in smokers
15	44364203	44857549	493347	DEL	3	CTDSPL2	Mean corpuscular hemoglobin
15	44857549	45026632	175431	INV	148 (13)	SORD	Alzheimer's disease in APOE e4+ carriers
15	48220200	48232844	12644	DEL	1	SLC12A1	Metabolite levels (Pyroglutamine),Systemic lupus erythematosus
15	49313712	49335431	21719	DEL	1	FAM227B	Hyperthyroidism,Lung adenocarcinoma
15	49313712	49335431	21719	DEL	1	GALK2	Lung adenocarcinoma,Lung cancer,Lung cancer in ever smokers
15	58226903	58292668	65765	DEL	1	ALDH1A2	Barrett's esophagus,Barrett's esophagus or Esophageal adenocarcinoma,Diisocyanate-induced asthma,HDL cholesterol,Hypertension,Ischemic stroke,LDL cholesterol,Small cell lung carcinoma,Stroke,Total cholesterol levels
15	63127146	63129169	2023	DUP	1	LACTB	Blood metabolite levels,HDL cholesterol,Metabolic traits,Pulse pressure,Serum metabolite levels
15	63922424	64000415	77991	DUP	1	DAPK2	Blood protein levels,Cerebral amyloid deposition (PET imaging),Cerebrospinal fluid t-tau:AB1-42 ratio,Platelet distribution width,Venous thromboembolism adjusted for sickle cell variant rs77121243-T
15	66559898	66562199	2301	DEL	1	LCTL	Severe aortic features in Marfan syndrome
15	78920969	78923536	2567	DEL	1	CTSH	Bipolar disorder,Blood protein levels,Multiple sclerosis,Narcolepsy,Type 1 diabetes
15	84030530	84039139	8608	DEL	2 (1)	ADAMTSL3	Amyotrophic lateral sclerosis (sporadic),Appendicular lean mass,Autism spectrum disorder or schizophrenia,Bipolar disorder lithium response (categorical) or schizophrenia,Height,Hip circumference,Hip circumference adjusted for BMI,Lean body mass,Pulse pressure,Schizophrenia,Waist circumference,Waist circumference adjusted for BMI (adjusted for smoking behaviour),Waist circumference adjusted for B…
15	84169266	84244343	75690	DEL	6 (3)	GOLGA6L4	Autism spectrum disorder or schizophrenia,Schizophrenia
15	84169266	84244343	75690	DEL	6 (3)	UBE2Q2L	Aluminium levels,Autism spectrum disorder or schizophrenia,Schizophrenia
15	84240061	84240061	76	INS	1	GOLGA6L4	Autism spectrum disorder or schizophrenia,Schizophrenia
15	84240087	84240191	104	DEL	1	GOLGA6L4	Autism spectrum disorder or schizophrenia,Schizophrenia
15	84240115	84240115	468	INS	1	GOLGA6L4	Autism spectrum disorder or schizophrenia,Schizophrenia
15	84240208	84240208	86	INS	33 (5)	GOLGA6L4	Autism spectrum disorder or schizophrenia,Schizophrenia
15	88117590	88471253	353663	DUP	1	NTRK3	Amyotrophic lateral sclerosis (sporadic),Autism spectrum disorder, ADHD, bipolar disorder, MDD, and schizophrenia (combined),Blood protein levels
15	88855556	88855677	86	DEL	58	ACAN	Age-related hearing impairment,Dupuytren's disease,Height,Hip circumference adjusted for BMI,Infant length,Waist circumference adjusted for BMI (adjusted for smoking behaviour),Waist circumference adjusted for BMI (joint analysis main effects and physical activity interaction),Waist circumference adjusted for BMI (joint analysis main effects and smoking interaction),Waist circumference adjusted f…
15	88855651	88856382	731	DEL	1	ACAN	Age-related hearing impairment,Dupuytren's disease,Height,Hip circumference adjusted for BMI,Infant length,Waist circumference adjusted for BMI (adjusted for smoking behaviour),Waist circumference adjusted for BMI (joint analysis main effects and physical activity interaction),Waist circumference adjusted for BMI (joint analysis main effects and smoking interaction),Waist circumference adjusted f…
15	88855837	88856178	280	DEL	23 (2)	ACAN	Age-related hearing impairment,Dupuytren's disease,Height,Hip circumference adjusted for BMI,Infant length,Waist circumference adjusted for BMI (adjusted for smoking behaviour),Waist circumference adjusted for BMI (joint analysis main effects and physical activity interaction),Waist circumference adjusted for BMI (joint analysis main effects and smoking interaction),Waist circumference adjusted f…
15	88856058	88856058	58	INS	1	ACAN	Age-related hearing impairment,Dupuytren's disease,Height,Hip circumference adjusted for BMI,Infant length,Waist circumference adjusted for BMI (adjusted for smoking behaviour),Waist circumference adjusted for BMI (joint analysis main effects and physical activity interaction),Waist circumference adjusted for BMI (joint analysis main effects and smoking interaction),Waist circumference adjusted f…
15	88856239	88856425	240	DEL	18	ACAN	Age-related hearing impairment,Dupuytren's disease,Height,Hip circumference adjusted for BMI,Infant length,Waist circumference adjusted for BMI (adjusted for smoking behaviour),Waist circumference adjusted for BMI (joint analysis main effects and physical activity interaction),Waist circumference adjusted for BMI (joint analysis main effects and smoking interaction),Waist circumference adjusted f…
15	88856551	88856551	115	INS	1	ACAN	Age-related hearing impairment,Dupuytren's disease,Height,Hip circumference adjusted for BMI,Infant length,Waist circumference adjusted for BMI (adjusted for smoking behaviour),Waist circumference adjusted for BMI (joint analysis main effects and physical activity interaction),Waist circumference adjusted for BMI (joint analysis main effects and smoking interaction),Waist circumference adjusted f…
15	88856693	88856748	55	DEL	1	ACAN	Age-related hearing impairment,Dupuytren's disease,Height,Hip circumference adjusted for BMI,Infant length,Waist circumference adjusted for BMI (adjusted for smoking behaviour),Waist circumference adjusted for BMI (joint analysis main effects and physical activity interaction),Waist circumference adjusted for BMI (joint analysis main effects and smoking interaction),Waist circumference adjusted f…
15	88856738	88856797	56	DEL	6 (3)	ACAN	Age-related hearing impairment,Dupuytren's disease,Height,Hip circumference adjusted for BMI,Infant length,Waist circumference adjusted for BMI (adjusted for smoking behaviour),Waist circumference adjusted for BMI (joint analysis main effects and physical activity interaction),Waist circumference adjusted for BMI (joint analysis main effects and smoking interaction),Waist circumference adjusted f…
15	88856783	88856783	52	INS	1 (1)	ACAN	Age-related hearing impairment,Dupuytren's disease,Height,Hip circumference adjusted for BMI,Infant length,Waist circumference adjusted for BMI (adjusted for smoking behaviour),Waist circumference adjusted for BMI (joint analysis main effects and physical activity interaction),Waist circumference adjusted for BMI (joint analysis main effects and smoking interaction),Waist circumference adjusted f…
15	89676541	89694249	17708	DEL	1	PLIN1	HDL cholesterol
15	89790993	89791147	154	DEL	1	ANPEP	Blood metabolite levels,Gallstone disease,Intraocular pressure
15	99731567	99947521	215954	INV	1	LYSMD4	Coronary artery calcification,Major depressive disorder,Post bronchodilator FEV1/FVC ratio in COPD
16	146478	158978	12500	DEL	1	HBZ	Blood protein levels,Body mass index,Hemoglobin levels,Mean corpuscular hemoglobin,Mean corpuscular hemoglobin concentration,Mean corpuscular volume,Red blood cell count
16	165396	184704	19311	DEL	4 (1)	HBA1	Body mass index,Hemoglobin levels,Mean corpuscular hemoglobin,Mean corpuscular hemoglobin concentration,Mean corpuscular volume,Red blood cell count,Reticulocyte fraction of red cells
16	165396	184704	19311	DEL	4 (1)	HBA2	Body mass index,Hemoglobin levels,High light scatter reticulocyte count,High light scatter reticulocyte percentage of red cells,Mean corpuscular hemoglobin,Red cell distribution width,Reticulocyte count,Reticulocyte fraction of red cells
16	165396	184704	19311	DEL	4 (1)	HBM	Body mass index,Hemoglobin levels,Immature fraction of reticulocytes,Mean corpuscular hemoglobin,Mean corpuscular volume
16	165396	184704	19311	DEL	4 (1)	HBQ1	Hemoglobin levels,Mean corpuscular hemoglobin,Mean corpuscular hemoglobin concentration,Mean corpuscular volume,Red blood cell count,Reticulocyte fraction of red cells
16	180954	181475	521	DEL	1	HBQ1	Hemoglobin levels,Mean corpuscular hemoglobin,Mean corpuscular hemoglobin concentration,Mean corpuscular volume,Red blood cell count,Reticulocyte fraction of red cells
16	369614	369614	62	INS	8 (6)	MRPL28	Body mass index,Heel bone mineral density
16	577431	581983	4553	DEL	2	PIGQ	Disc degeneration (lumbar),Mean corpuscular hemoglobin concentration,Reticulocyte count,Reticulocyte fraction of red cells
16	633470	636105	2635	DEL	1 (1)	WFIKKN1	Blood protein levels
16	731934	754983	23049	DEL	1	NARFL	Height
16	1093514	1093514	139	INS	1	C1QTNF8	Logical memory (immediate recall) in normal cognition
16	1229158	1247504	18341	INV	14 (2)	TPSB2	Blood protein levels
16	1232339	1247515	15176	DEL	1	TPSAB1	Blood protein levels
16	1238837	1257096	18253	INV	21 (3)	TPSD1	Blood protein levels,Idiopathic dilated cardiomyopathy
16	1240145	1245287	5078	DEL	75 (43)	TPSAB1	Blood protein levels
16	1241696	1257090	15394	DUP	1 (1)	TPSAB1	Blood protein levels
16	1241696	1257090	15394	DUP	1 (1)	TPSD1	Blood protein levels,Idiopathic dilated cardiomyopathy
16	1677103	1678823	1720	DUP	1	HN1L	Epilepsy and lamotrigine-induced maculopapular eruptions
16	2834665	2940872	106207	DEL	1	FLYWCH1	Post bronchodilator FEV1
16	2834665	2940872	106207	DEL	1	PRSS22	Blood protein levels
16	3288225	3310121	21896	DEL	1	ZNF75A	Epstein-Barr virus copy number in lymphoblastoid cell lines,Heel bone mineral density
16	3675258	3675337	79	DEL	1	TRAP1	Granulocyte count,Metabolite levels (HVA/5-HIAA ratio),Neutrophil count,Sum basophil neutrophil counts,Sum neutrophil eosinophil counts,White blood cell count
16	8758359	8812839	54480	DUP	1	ABAT	Anger,Bronchopulmonary dysplasia in preterm infants,Menopause (age at onset)
16	8961822	9102775	140953	DUP	1	USP7	Platelet count,Platelet distribution width
16	11965871	11968237	2366	DEL	1	TNFRSF17	Blood protein levels,QT interval,Testicular germ cell tumor
16	12528429	12586237	57808	DEL	1	SNX29	Breast milk fatty acid composition (infant genotype effect),Breast milk fatty acid composition (maternal genotype effect),Daytime sleep phenotypes,Fasting insulin (dietary factor interaction),Free thyroxine concentration,General cognitive ability,Heel bone mineral density,Homeostasis model assessment of insulin resistance (dietary factor interaction),Intelligence (MTAG),Obesity-related traits,Rem…
16	14689410	14765418	76008	DEL	1	PLA2G10	Glycerophospholipid levels
16	14932794	16351589	1418794	DEL	6	ABCC1	Blood metabolite levels,Blood metabolite ratios,Pelvic organ prolapse (moderate/severe),Venous thromboembolism adjusted for sickle cell variant rs77121243-T,White blood cell count (basophil)
16	14932794	16351589	1418794	DEL	6	FOPNL	Pelvic organ prolapse (moderate/severe)
16	14932794	16351589	1418794	DEL	6	KIAA0430	Plasma omega-6 polyunsaturated fatty acid levels (dihomo-gamma-linolenic acid),Plasma omega-6 polyunsaturated fatty acid levels (gamma-linolenic acid),Plasma omega-6 polyunsaturated fatty acid levels (linoleic acid)
16	14932794	16351589	1418794	DEL	6	MPV17L	Glycerophospholipid levels,Testicular germ cell tumor
16	14932794	16351589	1418794	DEL	6	MYH11	Cognitive function,Coronary artery disease,Pelvic organ prolapse (moderate/severe),Plasma omega-6 polyunsaturated fatty acid levels (dihomo-gamma-linolenic acid),Plasma omega-6 polyunsaturated fatty acid levels (gamma-linolenic acid),Plasma omega-6 polyunsaturated fatty acid levels (linoleic acid),Pulse pressure,Resting heart rate,Serum uric acid levels in response to allopurinol in gout,Waist-hi…
16	14932794	16351589	1418794	DEL	6	NDE1	Multiple system atrophy (pathologically confirmed),Serum uric acid levels in response to allopurinol in gout
16	14932794	16351589	1418794	DEL	6	NOMO3	Blood protein levels
16	14932794	16351589	1418794	DEL	6	NPIPA5	Metabolite levels (lipid measures)
16	14932794	16351589	1418794	DEL	6	NTAN1	Bone mineral density,Glycerophospholipid levels,Height,Plasma omega-6 polyunsaturated fatty acid levels (arachidonic acid),Plasma omega-6 polyunsaturated fatty acid levels (dihomo-gamma-linolenic acid),Plasma omega-6 polyunsaturated fatty acid levels (gamma-linolenic acid),Plasma omega-6 polyunsaturated fatty acid levels (linoleic acid),Serum metabolite ratios in chronic kidney disease
16	14932794	16351589	1418794	DEL	6	PDXDC1	Blood metabolite levels,Blood metabolite ratios,Body mass index,Copper levels,Glycerophospholipid levels,Height,Hip circumference,Metabolic traits,Phospholipid levels (plasma),Plasma omega-3 polyunsaturated fatty acid levels (alphalinolenic acid),Plasma omega-6 polyunsaturated fatty acid levels (arachidonic acid),Plasma omega-6 polyunsaturated fatty acid levels (dihomo-gamma-linolenic acid),Plasm…
16	14932794	16351589	1418794	DEL	6	RRN3	Plasma omega-6 polyunsaturated fatty acid levels (dihomo-gamma-linolenic acid),Plasma omega-6 polyunsaturated fatty acid levels (gamma-linolenic acid),Plasma omega-6 polyunsaturated fatty acid levels (linoleic acid)
16	15363694	15363763	70	DEL	202 (19)	NPIPA5	Metabolite levels (lipid measures)
16	15363785	15363785	56	INS	18 (3)	NPIPA5	Metabolite levels (lipid measures)
16	17138504	17138504	85	INS	1	XYLT1	Corneal astigmatism,Erectile dysfunction,Mosquito bite size,Type 2 diabetes
16	18880988	19040756	159768	DUP	1	TMC7	Psychosis proneness (hypomanic personality scale),Response to angiotensin II receptor blocker therapy,Shingles
16	20414384	20493494	79110	DEL	1	ACSM2A	Blood metabolite levels
16	20414384	20493494	79110	DEL	1	ACSM5	Blood metabolite levels,Chronic kidney disease
16	20552763	20555482	2719	DEL	1 (1)	ACSM2B	Neuritic plaque,Serum metabolite levels
16	20936788	20956597	19809	DUP	1	DNAH3	Diastolic blood pressure,Immune reponse to smallpox (secreted IL-10),Resting-state electroencephalogram vigilance,Serum uric acid levels,Systolic blood pressure
16	21258463	21261886	3423	DEL	1	CRYM	Pelvic organ prolapse
16	24871540	24874085	2545	DEL	1	SLC5A11	Blood metabolite levels,Heel bone mineral density,Lupus nephritis in systemic lupus erythematosus,Urinary metabolites
16	28342859	28342859	61	INS	102 (6)	NPIPB6	Crohn's disease,Hand grip strength,Inflammatory bowel disease
16	28456659	28456721	62	DEL	5	NPIPB7	Crohn's disease,Inflammatory bowel disease
16	28495977	28496058	79	DEL	3	APOBR	Crohn's disease,Extremely high intelligence,Inflammatory bowel disease,Mean platelet volume,Platelet count,Plateletcrit
16	28591959	28593021	1059	INV	2	SULT1A2	Allergic rhinitis,Body fat percentage,Body mass index,Crohn's disease,Educational attainment,Extremely high intelligence,Inflammatory bowel disease,Inflammatory bowel disease (early onset)
16	28602640	28606532	3892	DEL	1	SULT1A1	Allergic rhinitis,Ankylosing spondylitis,Crohn's disease,Educational attainment,Extremely high intelligence,General cognitive ability,Inflammatory bowel disease,Inflammatory bowel disease (early onset),Intelligence (MTAG),Obesity (extreme)
16	28772386	28772448	62	DEL	1 (1)	NPIPB9	Copper levels,Crohn's disease,Inflammatory bowel disease,Intelligence
16	28772417	28772479	61	DEL	18 (12)	NPIPB9	Copper levels,Crohn's disease,Inflammatory bowel disease,Intelligence
16	29381490	29381571	83	DEL	2	NPIPB11	Feeling nervous
16	29381752	29381752	64	INS	3 (3)	NPIPB11	Feeling nervous
16	29381759	29381814	55	DEL	1 (1)	NPIPB11	Feeling nervous
16	29381954	29383854	1900	DEL	1	NPIPB11	Feeling nervous
16	29382032	29382106	138	DEL	134 (70)	NPIPB11	Feeling nervous
16	29382184	29382319	135	DEL	1	NPIPB11	Feeling nervous
16	29382287	29382287	102	INS	1	NPIPB11	Feeling nervous
16	29382329	29382580	225	DEL	2 (1)	NPIPB11	Feeling nervous
16	29382345	29382470	126	DEL	3 (2)	NPIPB11	Feeling nervous
16	29382673	29382798	125	DEL	1	NPIPB11	Feeling nervous
16	29383131	29383256	125	DEL	1	NPIPB11	Feeling nervous
16	29383335	29383461	201	DEL	191 (98)	NPIPB11	Feeling nervous
16	29383393	29383393	123	INS	2	NPIPB11	Feeling nervous
16	29383483	29383483	127	INS	1	NPIPB11	Feeling nervous
16	29383558	29383558	109	INS	1 (1)	NPIPB11	Feeling nervous
16	29383561	29383688	127	DEL	1	NPIPB11	Feeling nervous
16	29383900	29383958	56	DEL	2 (1)	NPIPB11	Feeling nervous
16	29383998	29384056	57	DEL	55 (34)	NPIPB11	Feeling nervous
16	30005791	30039857	34066	DEL	1	DOC2A	Autism spectrum disorder or schizophrenia,Schizophrenia
16	30005791	30039857	34066	DEL	1	FAM57B	Autism spectrum disorder or schizophrenia,Eosinophil percentage of granulocytes,Eosinophil percentage of white cells,Neutrophil percentage of granulocytes,Schizophrenia
16	30042468	30056258	13790	DEL	1	ALDOA	Autism spectrum disorder or schizophrenia,Schizophrenia
16	54104464	54114377	9913	DEL	1	FTO	Adiposity,Allergic rhinitis,BMI (adjusted for smoking behaviour),BMI in non-smokers,BMI in smokers,Biomedical quantitative traits,Blood urea nitrogen levels,Body fat percentage,Body mass index,Body mass index (SNP x SNP interaction),Body mass index (adult),Body mass index (age <50),Body mass index (age>50),Body mass index (joint analysis main effects and physical activity interaction),Body mass i…
16	58253568	58261771	8203	DEL	1	CCDC113	Primary biliary cholangitis,Systemic lupus erythematosus
16	67202558	67205520	2963	DEL	2	ELMO3	Intraocular pressure
16	67927582	67964131	36549	DUP	1	PSKH1	HDL cholesterol,Mean corpuscular hemoglobin,Mean corpuscular volume,Schizophrenia
16	69957757	69964619	6862	DUP	1	CLEC18A	Body mass index
16	72049453	72076250	26799	DEL	21	HP	Blood protein levels,Cholesterol, total,LDL cholesterol,Low density lipoprotein cholesterol levels,Metabolite levels,Metabolite levels (small molecules and protein measures),Total cholesterol levels
16	72049453	72076250	26799	DEL	21	HPR	Blood protein levels,Cholesterol, total,LDL cholesterol,LDL cholesterol levels,Liver enzyme levels (alkaline phosphatase),Metabolite levels,Total cholesterol levels
16	72788584	72788647	63	DEL	3	ZFHX3	Atrial fibrillation,Body mass index,Early onset atrial fibrillation,Glucocorticoid-induced osteonecrosis,Heel bone mineral density,Hypospadias,Incident atrial fibrillation,Ischemic stroke,Ischemic stroke (cardioembolic),Kawasaki disease,LDL cholesterol,Lung function (FVC),Metabolite levels,Nasopharyngeal carcinoma (SNP x SNP interaction),Nose morphology,Photic sneeze reflex,Prevalent atrial fibri…
16	75204667	75222749	18089	INV	399 (6)	CTRB1	Advanced age-related macular degeneration,Alcoholic chronic pancreatitis,Blood protein levels,Crohn's disease (time to surgery),Pancreatic cancer,Type 2 diabetes
16	75204667	75222749	18089	INV	399 (6)	CTRB2	Advanced age-related macular degeneration,Alcoholic chronic pancreatitis,Blood protein levels,Crohn's disease (time to surgery),Pancreatic cancer,Type 2 diabetes,Waist-to-hip ratio adjusted for BMI (joint analysis for main effect and physical activity interaction),Waist-to-hip ratio adjusted for body mass index
16	75204712	75205297	583	DEL	20 (8)	CTRB2	Advanced age-related macular degeneration,Alcoholic chronic pancreatitis,Blood protein levels,Crohn's disease (time to surgery),Pancreatic cancer,Type 2 diabetes,Waist-to-hip ratio adjusted for BMI (joint analysis for main effect and physical activity interaction),Waist-to-hip ratio adjusted for body mass index
16	77164871	77191940	27071	DUP	19	MON1B	Immune response to measles-mumps-rubella vaccine
16	77854684	77926099	71415	DEL	1	VAT1L	Alzheimer's disease (cognitive decline)
16	80118640	80990819	872179	INV	1	CMC2	Waist-to-hip ratio adjusted for BMI (age >50),Waist-to-hip ratio adjusted for BMI x sex x age interaction (4df test)
16	80982537	81000227	17690	DEL	1	CMC2	Waist-to-hip ratio adjusted for BMI (age >50),Waist-to-hip ratio adjusted for BMI x sex x age interaction (4df test)
16	81120997	81123640	2643	DEL	1	PKD1L2	Attention deficit hyperactivity disorder and conduct disorder,Cough in response to angiotensin-converting enzyme inhibitor drugs,Left ventricular obstructive tract defect (maternal effect),Waist-to-hip ratio adjusted for BMI (age >50),Waist-to-hip ratio adjusted for BMI x sex x age interaction (4df test)
16	81137487	81143707	6156	DEL	16 (1)	PKD1L2	Attention deficit hyperactivity disorder and conduct disorder,Cough in response to angiotensin-converting enzyme inhibitor drugs,Left ventricular obstructive tract defect (maternal effect),Waist-to-hip ratio adjusted for BMI (age >50),Waist-to-hip ratio adjusted for BMI x sex x age interaction (4df test)
16	81158672	81160130	1458	DUP	1	PKD1L2	Attention deficit hyperactivity disorder and conduct disorder,Cough in response to angiotensin-converting enzyme inhibitor drugs,Left ventricular obstructive tract defect (maternal effect),Waist-to-hip ratio adjusted for BMI (age >50),Waist-to-hip ratio adjusted for BMI x sex x age interaction (4df test)
16	83162176	83175100	12926	DEL	2	CDH13	Adiponectin levels,Adolescent idiopathic scoliosis,Adverse response to chemotherapy in breast cancer (alopecia) (FDC/DC),Adverse response to chemotherapy in breast cancer (alopecia) (paclitaxel),Attention deficit hyperactivity disorder,Blood pressure,Bortezomib-induced peripheral neuropathy in multiple myeloma,Coronary artery disease,Coronary artery disease (myocardial infarction, PTCA, CABG, ang…
16	84353738	84526127	172389	DEL	1	ATP2C2	Attention deficit hyperactivity disorder,Chronic obstructive pulmonary disease-related biomarkers,Peanut allergy (parent-of-origin effect)
16	84353738	84526127	172389	DEL	1	TLDC1	Cleft lip with or without cleft palate (maternal periconceptional vitamin use interaction),Granulocyte count,Lymphocyte counts,Macular thickness,Monocyte count,Myeloid white cell count,Neutrophil count,Sum basophil neutrophil counts,Sum neutrophil eosinophil counts,White blood cell count
16	84419063	84467833	48770	DUP	1	ATP2C2	Attention deficit hyperactivity disorder,Chronic obstructive pulmonary disease-related biomarkers,Peanut allergy (parent-of-origin effect)
16	84870953	84935891	64938	DUP	1 (1)	CRISPLD2	Asthma (childhood onset),Blood protein levels,Diverticular disease,Height,Mortality in sepsis
16	86554866	86558204	3338	DEL	1	MTHFSD	Plasma parathyroid hormone levels,Systemic juvenile idiopathic arthritis
16	88534244	88534320	78	DEL	28	ZFPM1	Basophil percentage of granulocytes,Basophil percentage of white cells,Calcium levels,Eosinophil counts,Eosinophil percentage of granulocytes,Eosinophil percentage of white cells,Hair color,Hematocrit,LDL cholesterol,Mean corpuscular hemoglobin,Mean corpuscular volume,Neutrophil percentage of granulocytes,Platelet count,Plateletcrit,Red blood cell count,Reticulocyte count,Reticulocyte fraction of…
16	88859980	88859980	68	INS	7	TRAPPC2L	Hair color
16	89790655	89795023	4368	DEL	1	FANCA	Homocysteine levels,Intraocular pressure,Low tan response,Red vs. brown/black hair color,Rosacea symptom severity
16	89916622	89919621	2999	DEL	1	MC1R	Basal cell carcinoma,Black vs. red hair color,Blond vs. brown hair color,Blond vs. brown/black hair color,Brown vs. black hair color,Brown vs. non-brown hair color,Cutaneous squamous cell carcinoma,Facial pigmentation,Freckles,Hair color,Light vs. dark hair color,Low tan response,Melanoma,Non-melanoma skin cancer,Obsessive-compulsive disorder or autism spectrum disorder,Red vs. brown/black hair c…
16	90060391	90060478	88	DEL	2 (1)	PRDM7	Low tan response,Rosacea symptom severity
17	864037	864037	83	INS	1	NXN	Blood pressure,Colorectal cancer,Economic and political preferences,Heel bone mineral density,Prostate cancer,Type 2 diabetes
17	3070906	3291758	220852	INV	1	OR3A1	Cocaine dependence
17	3233358	3291758	58400	DUP	1	OR3A1	Cocaine dependence
17	4304123	4480324	176201	INV	1	SPNS3	Coronary artery disease in type 1 diabetes,Obesity-related traits,Small cell lung carcinoma
17	4304123	4480324	176201	INV	1	UBE2G1	Plasma trimethylamine N-oxide levels,Small cell lung carcinoma
17	4412822	4481908	69094	DUP	3	SPNS3	Coronary artery disease in type 1 diabetes,Obesity-related traits,Small cell lung carcinoma
17	4478395	4485498	7097	INV	1	SPNS3	Coronary artery disease in type 1 diabetes,Obesity-related traits,Small cell lung carcinoma
17	4933850	4933929	77	DEL	214 (4)	GP1BA	Blood protein levels,Mean platelet volume,Platelet count,Platelet distribution width
17	8122943	8123610	667	DEL	1	HES7	Height
17	8963463	9103085	139622	DUP	1	NTN1	Blood protein levels,Breast cancer (prognosis),Cleft lip with or without cleft palate,Feeling hurt,Heel bone mineral density,Nonsyndromic cleft lip with cleft palate,Nonsyndromic cleft lip with or without cleft palate,Orofacial clefts,Percentage gas trapping
17	10322853	10328689	5871	DEL	3	MYH13	ALT levels after remission induction therapy in actute lymphoblastic leukemia (ALL),Major depressive disorder
17	16353365	16353365	58	INS	1	CENPV	Amyotrophic lateral sclerosis,Cerebrospinal AB1-42 levels in normal cognition
17	16382324	16382554	230	DEL	1	UBB	Cerebrospinal AB1-42 levels in normal cognition
17	16944838	16950409	5571	DEL	1	TNFRSF13B	Albumin-globulin ratio,Diabetic retinopathy,Granulocyte percentage of myeloid white cells,Hematological and biochemical traits,Hematology traits,Immunoglobulin light chain (AL) amyloidosis,Immunoglobulin measurement (zinc sulfate turbidity test),Lymphocyte counts,Monocyte count,Monocyte percentage of white cells,Multiple myeloma,Multiple myeloma and monoclonal gammopathy,Non-albumin protein level…
17	18364791	19058991	694211	DEL	2	GRAP	Copper levels
17	18364791	19058991	694211	DEL	2	PRPSAP2	Pancreatic cancer
17	18364791	19058991	694211	DEL	2	SLC5A10	1,5-anhydroglucitol levels
17	19738684	19739499	815	DEL	1	ALDH3A1	Amyotrophic lateral sclerosis (sporadic),Blood protein levels,Intraocular pressure,Refractive astigmatism
17	21290770	21296681	5911	DEL	1	MAP2K3	Body mass index
17	21309594	21317871	8278	DEL	55 (8)	MAP2K3	Body mass index
17	21309595	21770096	460501	INV	162 (6)	MAP2K3	Body mass index
17	28318809	28321562	2753	DEL	1	TMEM97	Advanced age-related macular degeneration,Blood protein levels,Osteoprotegerin levels
17	28329941	28330118	177	DEL	1	IFT20	Osteoprotegerin levels
17	30625589	32037972	1412383	INV	40	LRRC37B	Height,Memory dysfunction in frontotemporal lobe dementia
17	35844565	35844644	79	DEL	1	TAF15	Blood protein levels,Reticulocyte count,Reticulocyte fraction of red cells
17	35930228	35958671	28443	DEL	1	LYZL6	Blood protein levels
17	35930228	35958671	28443	DEL	1	RDM1	Blood protein levels
17	40394606	40397800	3194	DEL	1	TOP2A	Hip circumference,Hip circumference adjusted for BMI
17	40818851	40818851	59	INS	115 (3)	KRT10	Glucose homeostasis traits
17	43011311	43012392	1069	DEL	7	IFI35	Coronary artery disease
17	45613820	46277008	663188	DEL	1	CRHR1	Accelerometer-based physical activity measurement (average acceleration),Alcohol use disorder (total score),Alzheimer's disease in APOE e4- carriers,Bone mineral density (hip),Bone mineral density (spine),Granulocyte count,Headache,Hematocrit,Hemoglobin concentration,Idiopathic pulmonary fibrosis,Intracranial volume,Joint mobility (Beighton score),Lung function (FEV1),Lung function (FVC),Male-pat…
17	45613820	46277008	663188	DEL	1	KANSL1	Alcohol use disorder (total score),Alzheimer's disease in APOE e4- carriers,Breast cancer,Cognitive ability,Cognitive function,Eosinophil counts,Eosinophil percentage of granulocytes,Eosinophil percentage of white cells,Hand grip strength,High light scatter reticulocyte count,High light scatter reticulocyte percentage of red cells,Idiopathic pulmonary fibrosis,Lung function (FEV1),Lung function (…
17	45613820	46277008	663188	DEL	1	LINC02210-CRHR1	Physical activity (overall physical activity time)
17	45613820	46277008	663188	DEL	1	MAPT	Alcohol use disorder (consumption score),Alcohol use disorder (total score),Alzheimer's disease in APOE e4- carriers,Atrial fibrillation,Bone mineral density,Cognitive ability,Cognitive ability (MTAG),Corticobasal degeneration,Experiencing mood swings,Feeling hurt,General cognitive ability,Headache,Idiopathic pulmonary fibrosis,Interstitial lung disease,Intracranial volume,Male-pattern baldness,M…
17	45613820	46277008	663188	DEL	1	SPPL2C	Alcohol use disorder (total score),Hand grip strength,Idiopathic pulmonary fibrosis,Male-pattern baldness,Neuroticism,Parkinson's disease,Red blood cell count
17	45613820	46277008	663188	DEL	1	STH	Alcohol use disorder (total score),Idiopathic pulmonary fibrosis,Intracranial volume,Male-pattern baldness,Neurociticism,Neuroticism,Parkinson's disease,Sleep duration,Subcortical brain region volumes
17	49125171	49134422	9251	DUP	1	B4GALNT2	Coronary artery disease,Prostate cancer,Spherical equivalent or myopia (age of diagnosis)
17	49156664	49159336	2672	DEL	1	B4GALNT2	Coronary artery disease,Prostate cancer,Spherical equivalent or myopia (age of diagnosis)
17	50426696	50566152	139456	DUP	1	ACSF2	Heel bone mineral density
17	50426696	50566152	139456	DUP	1	CACNA1G	Alzheimer's disease (cognitive decline),Total cholesterol levels
17	58581345	58582222	877	DEL	1 (1)	TEX14	Cognitive function,Iron status biomarkers (ferritin levels),Primary tooth development (time to first tooth eruption),Testicular germ cell tumor,Type 2 diabetes
17	62445520	62451622	6102	DUP	1	METTL2A	Objective response to lithium treatment
17	66225681	66228609	2928	DUP	1	APOH	Activated partial thromboplastin time,Beta2-Glycoprotein I plasma levels,Blood pressure measurement (high sodium and potassium intervention),Blood protein levels,Cardiometabolic and hematological traits,Coronary artery disease,Creatine kinase levels,LDL cholesterol,Platelet count,Plateletcrit,Presence of antiphospholipid antibodies,Systolic blood pressure,Triglycerides
17	68883495	68886480	2985	DEL	1	ABCA8	Cholesterol, total,Coronary artery disease,HDL cholesterol,HDL cholesterol levels,LDL cholesterol,Late-onset Alzheimer's disease,Phosphorus levels
17	69078029	69080464	2435	DUP	1	ABCA6	Blood protein levels,Cholesterol, total,Hematocrit,Hemoglobin concentration,Intraocular pressure,LDL cholesterol,MGMT methylation in smokers,Mean corpuscular hemoglobin,Mean corpuscular volume,Total cholesterol levels
17	74847406	74851940	4534	DEL	1	GRIN2C	Congenital heart disease (maternal effect)
17	74997021	75001288	4267	DEL	1	CDR2L	Alzheimer's disease in APOE e4- carriers
17	76292190	76292257	69	DEL	3	QRICH2	Urate levels,White matter hyperintensities in ischemic stroke
17	76292230	76292296	66	DEL	1	QRICH2	Urate levels,White matter hyperintensities in ischemic stroke
17	76292687	76292987	300	DEL	1	QRICH2	Urate levels,White matter hyperintensities in ischemic stroke
17	78201518	78212115	10598	DUP	2	AFMID	Vitiligo
17	80235145	80265341	30196	DUP	1 (1)	RNF213	ALT levels after remission induction therapy in actute lymphoblastic leukemia (ALL),Lipoprotein-associated phospholipase A2 activity change in response to statin therapy,Migraine,Moyamoya disease
17	80235145	80265341	30196	DUP	1 (1)	SLC26A11	Interleukin-1-receptor antagonist levels,Ischemic stroke
17	82397667	82407138	8098	DEL	2	OGFOD3	Blood protein levels
17	82582930	82584011	1081	DEL	1 (1)	FOXK2	Heel bone mineral density,Red cell distribution width,Reticulocyte count,Reticulocyte fraction of red cells
17	82586171	82586569	381	DUP	343 (157)	FOXK2	Heel bone mineral density,Red cell distribution width,Reticulocyte count,Reticulocyte fraction of red cells
17	83012799	83018574	5770	DEL	3	B3GNTL1	Plasma factor VII activating protease levels
18	218955	218955	87	INS	2	THOC1	Bipolar disorder,Bipolar disorder or major depressive disorder,Menarche (age at onset)
18	712380	712431	56	DEL	5 (1)	ENOSF1	Testicular germ cell tumor
18	712446	712446	92	INS	214 (36)	ENOSF1	Testicular germ cell tumor
18	13749127	14824885	1075758	DUP	1	ANKRD30B	Asthma exacerbations in inhaled corticosteroid treatment,Night sleep phenotypes
18	13749127	14824885	1075758	DUP	1	RNMT	Fractures
18	14791111	14795520	4408	DEL	7	ANKRD30B	Asthma exacerbations in inhaled corticosteroid treatment,Night sleep phenotypes
18	14791111	14807856	16744	DEL	2	ANKRD30B	Asthma exacerbations in inhaled corticosteroid treatment,Night sleep phenotypes
18	14797499	14808557	11058	DUP	1	ANKRD30B	Asthma exacerbations in inhaled corticosteroid treatment,Night sleep phenotypes
18	14827438	14837816	10378	DUP	1	ANKRD30B	Asthma exacerbations in inhaled corticosteroid treatment,Night sleep phenotypes
18	23615665	23623933	8268	DUP	1	ANKRD29	Amyotrophic lateral sclerosis (sporadic)
18	46641152	46643149	1997	DEL	1	LOXHD1	Cerebrospinal fluid AB1-42 levels,Cerebrospinal fluid t-tau levels in Alzheimer's disease dementia,Midgestational circulating levels of PBDEs (fetal genetic effect)
18	50704601	50704601	75	INS	1	MAPK4	Diastolic blood pressure,Diisocyanate-induced asthma,Granulocyte count,Large HDL particle concentration,Myeloid white cell count,Neutrophil count,Phospholipid levels in large HDL,Phospholipid levels in medium HDL,Pulse pressure,Sum basophil neutrophil counts,Sum neutrophil eosinophil counts,Systolic blood pressure
18	50944509	50949971	5462	DEL	1	ME2	Entorhinal cortical thickness
18	50944533	50945597	1064	DEL	1 (1)	ME2	Entorhinal cortical thickness
18	50946526	50950162	3636	DUP	1 (1)	ME2	Entorhinal cortical thickness
18	58531698	58571738	40040	DUP	1 (1)	ALPK2	Diisocyanate-induced asthma,Multiple sclerosis
18	76288895	78160088	1871193	DEL	9 (1)	GALR1	Blood osmolality (transformed sodium),Obesity-related traits
18	76288895	78160088	1871193	DEL	9 (1)	MBP	Age-related macular degeneration (geographic atrophy),Blood osmolality (transformed sodium),Depression in smokers,Erythrocyte cadmium concentration in never smokers,Paclitaxel disposition in epithelial ovarian cancer,Verbal declarative memory
18	76288895	78160088	1871193	DEL	9 (1)	ZNF236	Adverse response to chemotherapy (neutropenia/leucopenia) (cisplatin),Mosquito bite size,Verbal declarative memory
18	76288895	78160088	1871193	DEL	9 (1)	ZNF516	Dental caries,Granulocyte percentage of myeloid white cells,Intraocular pressure,Longevity,Monocyte percentage of white cells,Pulse pressure,Tenofovir clearance in HIV infection,Very long-chain saturated fatty acid levels (fatty acid 22:0)
18	79330101	79330152	51	DEL	1	ATP9B	Frontotemporal dementia,Frontotemporal dementia with GRN mutation,Prostate cancer
19	292176	315522	23346	DUP	1 (1)	MIER2	Non-small cell lung cancer
19	723510	804661	81151	DUP	1	PTBP1	Hematocrit,Hemoglobin concentration
19	1049434	1050032	580	DUP	117 (52)	ABCA7	Alzheimer's disease,Alzheimer's disease (late onset),Eosinophil percentage of white cells,Lymphocyte percentage of white cells,Mean corpuscular hemoglobin concentration,Mean corpuscular volume,Myeloid white cell count,Neutrophil count,Neutrophil percentage of white cells,Sum basophil neutrophil counts,Sum neutrophil eosinophil counts
19	2379174	2406011	26837	DUP	1 (1)	TMPRSS9	Cortisol levels (saliva),Neuroticism
19	2384801	2395007	10206	DEL	1	TMPRSS9	Cortisol levels (saliva),Neuroticism
19	2917688	2917850	162	DEL	1	ZNF57	Daytime sleep phenotypes
19	2917772	2917939	167	DEL	1	ZNF57	Daytime sleep phenotypes
19	4440960	4458713	17753	DUP	1 (1)	CHAF1A	Mean corpuscular hemoglobin,Mean corpuscular volume,Red cell distribution width
19	4511347	4511546	198	DEL	3	PLIN4	Red blood cell count
19	4511545	4511742	193	DEL	14	PLIN4	Red blood cell count
19	4511746	4511746	191	INS	401 (338)	PLIN4	Red blood cell count
19	4511899	4512305	406	DEL	1	PLIN4	Red blood cell count
19	4512654	4512947	396	DEL	2 (1)	PLIN4	Red blood cell count
19	4512717	4512816	99	DEL	1 (1)	PLIN4	Red blood cell count
19	4512720	4512720	284	INS	1	PLIN4	Red blood cell count
19	4512896	4512993	107	DEL	50 (29)	PLIN4	Red blood cell count
19	4513083	4513083	99	INS	3 (1)	PLIN4	Red blood cell count
19	4513094	4513094	207	INS	6 (1)	PLIN4	Red blood cell count
19	4843188	4845893	2705	DEL	1	PLIN3	Basal cell carcinoma,Lung cancer in ever smokers
19	6780869	6799166	18297	DEL	1 (1)	VAV1	Blood protein levels,Mean platelet volume,Periodontitis,Platelet distribution width
19	7745562	7745632	70	DEL	1	CD209	Blood protein levels
19	7745713	7745920	207	DEL	7	CD209	Blood protein levels
19	7745899	7745899	71	INS	1	CD209	Blood protein levels
19	7765927	7766056	128	DEL	105 (20)	CLEC4M	Monocyte count
19	7765983	7765983	129	INS	34 (7)	CLEC4M	Monocyte count
19	7766146	7766146	69	INS	1	CLEC4M	Monocyte count
19	8499554	8499554	112	INS	19	PRAM1	Coronary artery disease,Height
19	8881869	8896593	14586	DUP	36 (5)	MUC16	Hepcidin/transferrin saturation ratio
19	8896564	8910650	14102	DUP	127 (13)	MUC16	Hepcidin/transferrin saturation ratio
19	8896593	8898884	2237	DEL	12	MUC16	Hepcidin/transferrin saturation ratio
19	8896593	8901456	4947	DEL	25 (1)	MUC16	Hepcidin/transferrin saturation ratio
19	8902313	8904628	2315	DEL	1	MUC16	Hepcidin/transferrin saturation ratio
19	10682194	10684418	2224	DEL	1	ILF3	Height,Ischemic stroke,Obesity-related traits,Psoriasis,Psoriasis vulgaris,Rheumatoid arthritis,Stroke,Systemic lupus erythematosus
19	11690213	11732184	41971	DUP	2 (2)	ZNF823	Autism spectrum disorder or schizophrenia
19	12760040	12766609	6569	DUP	1	HOOK2	High light scatter reticulocyte count,High light scatter reticulocyte percentage of red cells,Monocyte count
19	17006225	17014168	7943	DUP	1	CPAMD8	Crohn's disease
19	19751993	19799202	47209	DUP	1	ZNF506	Depression in smokers
19	19953990	20144857	190864	DEL	2	ZNF90	Night sleep phenotypes
19	20070897	20088164	17267	DUP	1	ZNF90	Night sleep phenotypes
19	20118328	20118328	86	INS	1	ZNF90	Night sleep phenotypes
19	20118545	20118795	250	DEL	1	ZNF90	Night sleep phenotypes
19	20119122	20119122	87	INS	1	ZNF90	Night sleep phenotypes
19	20544688	20544771	82	DEL	4	ZNF737	Cognitive decline (age-related)
19	20544773	20544773	82	INS	3	ZNF737	Cognitive decline (age-related)
19	20544832	20545248	417	DEL	4	ZNF737	Cognitive decline (age-related)
19	20624343	20624505	165	DEL	392 (361)	ZNF626	Cognitive decline (age-related),Night sleep phenotypes,Thiazide-induced adverse metabolic effects in hypertensive patients
19	21249564	22771714	1522150	DEL	1	ZNF100	Diastolic blood pressure,Rosacea symptom severity
19	21249564	22771714	1522150	DEL	1	ZNF208	Body mass index (change over time)
19	21249564	22771714	1522150	DEL	1	ZNF257	Body mass index (change over time),Testicular germ cell tumor
19	21249564	22771714	1522150	DEL	1	ZNF429	Colorectal or endometrial cancer
19	21249564	22771714	1522150	DEL	1	ZNF492	Colorectal cancer (diet interaction)
19	21249564	22771714	1522150	DEL	1	ZNF493	Nickel levels
19	21249564	22771714	1522150	DEL	1	ZNF676	Telomere length
19	21249564	22771714	1522150	DEL	1	ZNF729	Menopause (age at onset)
19	21249564	22771714	1522150	DEL	1	ZNF98	Dental caries,Early-onset Parkinson's disease,Response to statins (LDL cholesterol change),Systolic blood pressure x smoking status (current vs non-current) interaction (1df test),Systolic blood pressure x smoking status (current vs non-current) interaction (2df test)
19	21424578	21424578	1119	INS	1	ZNF493	Nickel levels
19	21516636	21561386	45857	INV	19 (1)	ZNF429	Colorectal or endometrial cancer
19	21535526	21542909	7383	DUP	1	ZNF429	Colorectal or endometrial cancer
19	21595490	23111764	1516282	DEL	3	ZNF100	Diastolic blood pressure,Rosacea symptom severity
19	21595490	23111764	1516282	DEL	3	ZNF208	Body mass index (change over time)
19	21595490	23111764	1516282	DEL	3	ZNF257	Body mass index (change over time),Testicular germ cell tumor
19	21595490	23111764	1516282	DEL	3	ZNF492	Colorectal cancer (diet interaction)
19	21595490	23111764	1516282	DEL	3	ZNF676	Telomere length
19	21595490	23111764	1516282	DEL	3	ZNF728	Bronchopulmonary dysplasia,Testicular germ cell tumor
19	21595490	23111764	1516282	DEL	3	ZNF729	Menopause (age at onset)
19	21595490	23111764	1516282	DEL	3	ZNF98	Dental caries,Early-onset Parkinson's disease,Response to statins (LDL cholesterol change),Systolic blood pressure x smoking status (current vs non-current) interaction (1df test),Systolic blood pressure x smoking status (current vs non-current) interaction (2df test)
19	21647332	22062458	428387	INV	40 (6)	ZNF257	Body mass index (change over time),Testicular germ cell tumor
19	21750025	22771714	1021689	DEL	1	ZNF100	Diastolic blood pressure,Rosacea symptom severity
19	21750025	22771714	1021689	DEL	1	ZNF208	Body mass index (change over time)
19	21750025	22771714	1021689	DEL	1	ZNF257	Body mass index (change over time),Testicular germ cell tumor
19	21750025	22771714	1021689	DEL	1	ZNF492	Colorectal cancer (diet interaction)
19	21750025	22771714	1021689	DEL	1	ZNF676	Telomere length
19	21750025	22771714	1021689	DEL	1	ZNF729	Menopause (age at onset)
19	21750025	22771714	1021689	DEL	1	ZNF98	Dental caries,Early-onset Parkinson's disease,Response to statins (LDL cholesterol change),Systolic blood pressure x smoking status (current vs non-current) interaction (1df test),Systolic blood pressure x smoking status (current vs non-current) interaction (2df test)
19	21970843	21972861	2018	DEL	1	ZNF208	Body mass index (change over time)
19	21972230	21972230	579	INS	2 (1)	ZNF208	Body mass index (change over time)
19	21972368	21972448	80	DEL	1 (1)	ZNF208	Body mass index (change over time)
19	21972527	21973113	586	DEL	1	ZNF208	Body mass index (change over time)
19	21972855	21973439	584	DEL	1 (1)	ZNF208	Body mass index (change over time)
19	21973236	21973236	654	INS	1	ZNF208	Body mass index (change over time)
19	21974002	21974081	82	DEL	223 (42)	ZNF208	Body mass index (change over time)
19	22041170	22091605	50435	DEL	1	ZNF257	Body mass index (change over time),Testicular germ cell tumor
19	22180851	22180936	85	DEL	12	ZNF676	Telomere length
19	22180971	22180971	245	INS	405 (111)	ZNF676	Telomere length
19	22302836	22451316	148487	DEL	3	ZNF729	Menopause (age at onset)
19	22302836	22451316	148487	DEL	3	ZNF98	Dental caries,Early-onset Parkinson's disease,Response to statins (LDL cholesterol change),Systolic blood pressure x smoking status (current vs non-current) interaction (1df test),Systolic blood pressure x smoking status (current vs non-current) interaction (2df test)
19	22392366	22392366	244	INS	1 (1)	ZNF98	Dental caries,Early-onset Parkinson's disease,Response to statins (LDL cholesterol change),Systolic blood pressure x smoking status (current vs non-current) interaction (1df test),Systolic blood pressure x smoking status (current vs non-current) interaction (2df test)
19	22664520	22664855	335	DEL	1 (1)	ZNF492	Colorectal cancer (diet interaction)
19	22664650	22664816	167	DEL	2 (1)	ZNF492	Colorectal cancer (diet interaction)
19	22664863	22664949	86	DEL	1	ZNF492	Colorectal cancer (diet interaction)
19	23973910	24177467	203560	DEL	3 (2)	ZNF254	Discordance in emotional problems in monozygotic twins,Response to taxane treatment (docetaxel),Response to taxane treatment (placlitaxel)
19	24127027	24127444	417	DEL	1	ZNF254	Discordance in emotional problems in monozygotic twins,Response to taxane treatment (docetaxel),Response to taxane treatment (placlitaxel)
19	34960051	34960398	347	DEL	3 (1)	ZNF792	Hippocampal volume in Alzheimer's disease dementia
19	37166326	37223509	57183	INV	1	ZNF585A	Prudent dietary pattern
19	37198756	37200568	1812	DUP	1	ZNF585B	Obesity-related traits
19	38735974	38736782	804	DEL	7 (3)	CAPN12	Logical memory (immediate recall) in mild cognitive impairment
19	39882627	39898335	17836	DUP	83 (29)	FCGBP	Response to fenofibrate (triglyceride levels)
19	40770782	40781743	10961	DEL	1	MIA	Blood protein levels,Caffeine metabolism (plasma 1,7-dimethylxanthine (paraxanthine) level),Caffeine metabolism (plasma 3,7-dimethylxanthine (theobromine) level),Caffeine metabolism (plasma paraxanthine caffeine ratio),Emphysema imaging phenotypes,Kawasaki disease
19	40770782	40781743	10961	DEL	1	MIA-RAB4B	Blood protein levels
19	40770782	40781743	10961	DEL	1	RAB4B	Blood protein levels,Chronic obstructive pulmonary disease,Emphysema imaging phenotypes,Kawasaki disease
19	40770782	40781743	10961	DEL	1	RAB4B-EGLN2	Alanine transaminase levels,Aspartate aminotransferase levels,Blood protein levels,Cerebrospinal P-tau181p levels,Cerebrospinal fluid p-Tau181p:AB1-42 ratio,nicotine metabolite ratio in current smokers
19	42583693	42945183	361360	DEL	14	PSG3	Blood protein levels
19	42813982	43239765	425783	DEL	1	PSG4	Blood protein levels
19	42813982	43239765	425783	DEL	1	PSG5	Blood protein levels
19	42813982	43239765	425783	DEL	1	PSG9	Blood protein levels
19	43258065	43277225	19160	DUP	1	PSG9	Blood protein levels
19	43662475	43693612	31137	DEL	1	PLAUR	Blood protein levels,Granulocyte count,Granulocyte percentage of myeloid white cells,Lymphocyte percentage of white cells,Monocyte percentage of white cells,Myeloid white cell count,Neutrophil count,Neutrophil percentage of granulocytes,Neutrophil percentage of white cells,Sum basophil neutrophil counts,Sum neutrophil eosinophil counts,White blood cell count
19	44428496	44428910	419	DEL	9	ZNF229	Body mass index,Body mass index (age>50),Body mass index x age interaction,Body mass index x sex x age interaction (4df test)
19	44500676	44507633	6957	DEL	1	CEACAM20	Body mass index,Body mass index (age>50),Body mass index x age interaction,Body mass index x sex x age interaction (4df test)
19	47877810	47899089	21279	DEL	1	SULT2A1	Blood metabolite levels,Blood metabolite ratios,Blood protein levels,Dehydroepiandrosterone sulphate levels,Gallstone disease,Serum metabolite levels,Sex hormone levels
19	48592207	48593450	1243	DEL	1	SULT2B1	Elevated serum carcinoembryonic antigen levels,Resting metabolic rate
19	48701476	48704586	3110	DEL	1	FUT2	Alcohol use disorder (total score),Bipolar disorder,Blood metabolite levels,Blood metabolite ratios,Blood protein levels,Childhood ear infection,Cholesterol, total,Chronic inflammatory diseases (pleiotropy),Crohn's disease,Dietary macronutrient intake,Elevated serum carcinoembryonic antigen levels,Folate pathway vitamin levels,Gallstone disease,Homocysteine levels,Inflammatory bowel disease,LDL c…
19	48870125	48888641	18516	DEL	1 (1)	PPP1R15A	High light scatter reticulocyte count,High light scatter reticulocyte percentage of red cells,Red cell distribution width,Reticulocyte count,Reticulocyte fraction of red cells
19	48935540	48959076	23536	DUP	1 (1)	BAX	Asthma,Eosinophil counts,Neutrophil percentage of granulocytes,Sum eosinophil basophil counts
19	51629039	51645518	16466	DUP	16 (8)	AC018755.18	Aggressive periodontitis,Periodontitis
19	51629039	51645518	16466	DUP	16 (8)	SIGLEC14	Blood protein levels
19	51629039	51645518	16466	DUP	16 (8)	SIGLEC5	Aggressive periodontitis,Blood protein levels,Leprosy,Lymphocyte counts,Periodontitis
19	51630583	51645681	14974	DEL	301 (134)	SIGLEC14	Blood protein levels
19	52555113	52555113	82	INS	1	ZNF808	Breast cancer and/or colorectal cancer
19	52766166	52766166	91	INS	1	ZNF600	Diverticular disease,Phospholipid levels (plasma)
19	52799609	52799690	81	DEL	1	ZNF28	Amyotrophic lateral sclerosis (sporadic)
19	52800679	52800930	251	DEL	1	ZNF28	Amyotrophic lateral sclerosis (sporadic)
19	54225180	54239621	14448	DEL	10 (1)	LILRA6	Blood protein levels,Post bronchodilator FEV1/FVC ratio
19	54239581	54240254	673	DEL	1	LILRA6	Blood protein levels,Post bronchodilator FEV1/FVC ratio
19	54305434	54312378	6944	DEL	2	LILRA5	Blood protein levels,HDL cholesterol
19	54411540	54438200	26660	DEL	1	TTYH1	Blood trace element (Se levels),Idiopathic pulmonary fibrosis
19	54760735	54786416	29440	DEL	20 (1)	KIR2DL1	Inflammatory bowel disease
19	54775467	54786421	10953	DEL	5 (1)	KIR2DL1	Inflammatory bowel disease
19	54779202	54782722	3520	DEL	1	KIR2DL1	Inflammatory bowel disease
19	54811233	54828964	17768	DEL	16 (1)	KIR2DL4	Objective response to lithium treatment
19	54811233	54828964	17768	DEL	16 (1)	KIR3DL1	Ulcerative colitis
19	55517912	55518029	117	DEL	1	SSC5D	Lung adenocarcinoma
19	55518046	55518099	64	DEL	13	SSC5D	Lung adenocarcinoma
19	55518061	55518061	57	INS	69 (3)	SSC5D	Lung adenocarcinoma
19	55711514	55850758	139244	DUP	1	NLRP9	Major depressive disorder
19	55734217	55741631	7414	DEL	1	NLRP9	Major depressive disorder
19	55798373	56007565	209192	DEL	1	NLRP11	Major depressive disorder,Menopause (age at onset),Multiple sclerosis (severity)
19	55798373	56007565	209192	DEL	1	NLRP13	Immune reponse to smallpox (secreted IFN-alpha)
19	55798373	56007565	209192	DEL	1	NLRP8	Immune reponse to smallpox (secreted IFN-alpha),Obesity-related traits
20	1002556	1150184	147628	DUP	1	PSMF1	Angiotensin-converting enzyme inhibitor intolerance,Logical memory (immediate recall) in Alzheimer's disease dementia
20	1582865	1600175	17346	DEL	13 (11)	SIRPB1	Blood protein levels,Mean platelet volume
20	2483383	2483383	238	INS	1	ZNF343	Conotruncal heart defects (maternal effects),Glomerular filtration rate in chronic kidney disease
20	2825780	3839984	1014206	DEL	6 (1)	ADAM33	Night sleep phenotypes
20	2825780	3839984	1014206	DEL	6 (1)	ATRN	Asthma,Diisocyanate-induced asthma,High light scatter reticulocyte count,Night sleep phenotypes,Reticulocyte count,Reticulocyte fraction of red cells
20	2825780	3839984	1014206	DEL	6 (1)	CDC25B	Basophil percentage of granulocytes,Cognitive decline rate in late mild cognitive impairment
20	2825780	3839984	1014206	DEL	6 (1)	DDRGK1	Night sleep phenotypes,Parkinson's disease,Response to hepatitis C treatment
20	2825780	3839984	1014206	DEL	6 (1)	FASTKD5	Night sleep phenotypes
20	2825780	3839984	1014206	DEL	6 (1)	GFRA4	Night sleep phenotypes
20	2825780	3839984	1014206	DEL	6 (1)	GNRH2	Blood protein levels
20	2825780	3839984	1014206	DEL	6 (1)	HSPA12B	Visceral adipose tissue adjusted for BMI
20	2825780	3839984	1014206	DEL	6 (1)	ITPA	Chronic hepatitis C infection,Night sleep phenotypes,Response to hepatitis C treatment
20	2825780	3839984	1014206	DEL	6 (1)	OXT	Blood protein levels
20	2825780	3839984	1014206	DEL	6 (1)	SIGLEC1	Blood protein levels,Night sleep phenotypes
20	2825780	3839984	1014206	DEL	6 (1)	SLC4A11	Asthma,Night sleep phenotypes
20	2825780	3839984	1014206	DEL	6 (1)	SPEF1	Cognitive decline rate in late mild cognitive impairment,Hippocampal volume
20	2825780	3839984	1014206	DEL	6 (1)	UBOX5	Night sleep phenotypes
20	10378617	10500000	121383	DUP	1	SLX4IP	Heel bone mineral density,Pulse pressure
20	12759637	13359143	599509	DEL	1	ISM1	Daytime sleep phenotypes,Night sleep phenotypes,Survival in colon cancer
20	12759637	13359143	599509	DEL	1	SPTLC3	Blood metabolite levels,Blood metabolite ratios,Body mass index (alcohol intake interaction),Body mass index (recreational physical activity interaction),Cognitive decline rate in late mild cognitive impairment,Daytime sleep phenotypes,Glycerophospholipid levels,LDL cholesterol,LDL cholesterol levels,Moyamoya disease,Personality traits in bipolar disorder,Serum metabolite ratios in chronic kidney…
20	14387550	14552395	164845	DEL	1	MACROD2	Advanced glycation end-product levels,Alzheimer's disease in APOE e4- carriers,Amyotrophic lateral sclerosis (sporadic),Autism,Body mass index,Brain connectivity,Common carotid intima-media thickness in HIV infection,Coronary artery aneurysm in Kawasaki disease,Dimensional psychopathology (Negative),Dimensional psychopathology (Positive),Eating disorders,Epstein-Barr virus copy number in lymphobl…
20	17659134	17659134	74	INS	1	RRBP1	Coronary artery disease,Frontotemporal dementia (age at onset),Frontotemporal dementia with GRN mutation (age at onset)
20	17659236	17659236	288	INS	384 (54)	RRBP1	Coronary artery disease,Frontotemporal dementia (age at onset),Frontotemporal dementia with GRN mutation (age at onset)
20	17659571	17659571	168	INS	1 (1)	RRBP1	Coronary artery disease,Frontotemporal dementia (age at onset),Frontotemporal dementia with GRN mutation (age at onset)
20	23876224	23885897	9673	DEL	1	CST5	Blood protein levels,Disease progression in age-related macular degeneration,Response to TNF antagonist treatment
20	35166773	35176647	9874	DUP	7 (1)	PROCR	Amyotrophic lateral sclerosis (sporadic),Anticoagulant levels,Blood protein levels,Coronary artery disease,D-dimer levels,Diastolic blood pressure,Height,Hemostatic factors and hematological phenotypes,Protein C levels,Prothrombin time,Thrombosis,Ulcerative colitis,Venous thromboembolism,Waist-to-hip ratio adjusted for BMI,Waist-to-hip ratio adjusted for BMI (age >50),Waist-to-hip ratio adjusted …
20	35226787	35226787	72	INS	8 (1)	MMP24	Attention deficit hyperactivity disorder,Height,Waist-to-hip ratio adjusted for BMI,Waist-to-hip ratio adjusted for BMI (age >50),Waist-to-hip ratio adjusted for BMI x sex x age interaction (4df test)
20	36022462	36030052	7590	DEL	1	CNBD2	Blood protein levels
20	37044631	37106658	62027	DUP	1 (1)	RBL1	Height,Red cell distribution width
20	42313780	42369144	55364	DEL	1	PTPRT	Age-related nuclear cataracts,Diastolic blood pressure,Diisocyanate-induced asthma,Eye morphology,Fractional exhaled nitric oxide (childhood),Microalbuminuria,Periodontitis (Mean PAL),Problematic alcohol use in trauma-exposed individuals,Serum bilirubin levels x Mediterranean diet adherence interaction in metabolic syndrome,Systolic blood pressure,Urate levels in obese individuals,Venous thromboe…
20	44750637	44750637	104	INS	2	KCNK15	Obesity-related traits
20	47666372	47666372	77	INS	1	SULF2	Cerebrospinal fluid AB1-42 levels,HDL cholesterol,Nicotine dependence and major depression (severity of comorbidity),Post bronchodilator FEV1/FVC ratio in COPD
20	48921978	48921978	137	INS	4 (2)	ARFGEF2	Anger,Extremely high intelligence,General cognitive ability,Intelligence (MTAG),Loneliness,Loneliness (MTAG),Waist circumference adjusted for BMI (adjusted for smoking behaviour),Waist circumference adjusted for BMI (joint analysis main effects and smoking interaction),Waist circumference adjusted for BMI in non-smokers
20	54173081	54173081	1633	INS	1	CYP24A1	Atopic dermatitis,Calcium levels,Circulating fibroblast growth factor 23 levels,Multiple sclerosis,Post bronchodilator FEV1,Serum parathyroid hormone levels,Vitamin D levels,Vitamin D levels (dietary vitamin D intake interaction)
20	59897645	59900308	2662	DUP	2	SYCP2	Delirium
20	63737492	63737565	73	DEL	1	LIME1	Crohn's disease,Inflammatory bowel disease,Prostate cancer,Ulcerative colitis
21	10334869	10567118	232249	DEL	128	TPTE	Celiac disease
21	10513378	10577812	64434	DUP	1	TPTE	Celiac disease
21	10578155	10586143	7987	DEL	2	TPTE	Celiac disease
21	10586278	10593490	9518	DEL	2 (1)	TPTE	Celiac disease
21	30809168	31168586	359418	DEL	1	KRTAP8-1	Gut microbiota (bacterial taxa)
21	30809168	31168586	359418	DEL	1	TIAM1	Renal sinus fat
21	36058410	36059261	849	DEL	2	SETD4	Mitral valve prolapse,Obesity-related traits
21	39407094	39425908	18814	DEL	1	LCA5L	Pulse pressure,Venous thromboembolism adjusted for sickle cell variant rs77121243-T
21	41757543	41786721	29181	DUP	2	RIPK4	Venous thromboembolism adjusted for sickle cell variant rs77121243-T
21	41878838	41878909	72	DEL	3	PRDM15	Parkinson's disease,Response to taxane treatment (placlitaxel),Tanning
21	43711677	43747683	36006	DUP	1	PDXK	Blood protein levels,Systolic blood pressure change trajectories
21	44229616	44229616	115	INS	15 (2)	ICOSLG	Ankylosing spondylitis,Blood protein levels,Celiac disease,Cerebral amyloid deposition (PET imaging),Crohn's disease,Eosinophil counts,Eosinophil percentage of granulocytes,Eosinophil percentage of white cells,Inflammatory bowel disease,Rheumatoid arthritis,Type 1 diabetes,Ulcerative colitis
21	44287180	44349861	62681	DEL	1	AIRE	Rheumatoid arthritis
21	44287180	44349861	62681	DEL	1	PFKL	Rheumatoid arthritis
21	46539168	46663032	123864	DUP	1	DIP2A	Anti-saccade response,Lymphocyte counts,Pulse pressure
22	19270744	19297829	27088	DEL	3	CLTCL1	Cognitive decline rate in late mild cognitive impairment,Metabolite levels
22	19275579	19278512	2933	DEL	1	CLTCL1	Cognitive decline rate in late mild cognitive impairment,Metabolite levels
22	20150669	20154758	4089	DEL	1	CCDC188	Moderate to vigorous physical activity levels
22	20338539	21164125	825586	DEL	1	AIFM3	Neuritic plaque,Testicular germ cell tumor
22	20338539	21164125	825586	DEL	1	CRKL	Platelet distribution width
22	20338539	21164125	825586	DEL	1	KLHL22	Lung function (FEV1/FVC),Retinopathy in non-diabetics
22	20338539	21164125	825586	DEL	1	MED15	Lung function (FEV1/FVC)
22	20338539	21164125	825586	DEL	1	SCARF2	Blood protein levels
22	20753115	21562826	809710	DUP	12	UBE2L3	Ankylosing spondylitis,Celiac disease,Celiac disease or Rheumatoid arthritis,Chronic inflammatory diseases (pleiotropy),Crohn's disease,HDL cholesterol,HDL cholesterol levels,Heel bone mineral density,Hepatitis B,High density lipoprotein cholesterol levels,High light scatter reticulocyte count,High light scatter reticulocyte percentage of red cells,Inflammatory bowel disease,Intraocular pressure,…
22	20753977	24184938	3430961	INV	2	SUSD2	Acne (severe),Amyotrophic lateral sclerosis,Coronary artery disease
22	21378873	21562827	183955	INV	1 (1)	UBE2L3	Ankylosing spondylitis,Celiac disease,Celiac disease or Rheumatoid arthritis,Chronic inflammatory diseases (pleiotropy),Crohn's disease,HDL cholesterol,HDL cholesterol levels,Heel bone mineral density,Hepatitis B,High density lipoprotein cholesterol levels,High light scatter reticulocyte count,High light scatter reticulocyte percentage of red cells,Inflammatory bowel disease,Intraocular pressure,…
22	21908395	21923828	15433	DEL	1	PPM1F	Attention deficit hyperactivity disorder
22	22355555	22398251	47983	DEL	113 (22)	IGLV1-47	Blood protein levels
22	23931957	23969109	37152	DEL	283 (103)	DDTL	Liver enzyme levels (gamma-glutamyl transferase),S-phenylmercapturic acid levels in smokers
22	23931957	23969109	37152	DEL	283 (103)	GSTT2B	Liver enzyme levels (gamma-glutamyl transferase)
22	23973883	23974089	206	DEL	1 (1)	DDT	Liver enzyme levels (gamma-glutamyl transferase)
22	24186126	24186185	59	DEL	1	SUSD2	Acne (severe),Amyotrophic lateral sclerosis,Coronary artery disease
22	24288952	24667424	378472	DEL	1	ADORA2A	Acne (severe),Coronary artery disease,Coronary artery disease (myocardial infarction, PTCA, CABG, angina or CIHD),Severity of nausea and vomiting of pregnancy
22	24288952	24667424	378472	DEL	1	GGT1	Acne (severe),Blood metabolite levels,Gamma glutamyl transferase levels,Gamma glutamyl transpeptidase,Hematological and biochemical traits,Liver enzyme levels,Liver enzyme levels (gamma-glutamyl transferase),Protein quantitative trait loci,Serum metabolite levels
22	24288952	24667424	378472	DEL	1	GUCD1	Acne (severe)
22	24288952	24667424	378472	DEL	1	SNRPD3	Acne (severe)
22	24288952	24667424	378472	DEL	1	SPECC1L	Acne (severe),Coronary artery disease,Severity of nausea and vomiting of pregnancy
22	24288952	24667424	378472	DEL	1	SPECC1L-ADORA2A	Coronary artery disease
22	24288952	24667424	378472	DEL	1	UPB1	Acne (severe)
22	32410864	32473570	62706	DUP	1	RTCB	Dimensional psychopathology (Arousal),Dimensional psychopathology (Negative)
22	33735842	33858438	122596	DEL	1	LARGE1	Age at first birth
22	37724223	37724223	230	INS	267 (21)	TRIOBP	Age-related hearing impairment,Glaucoma,Intraocular pressure,Lateral ventricular volume in normal aging,Optic cup area,Pulse pressure,Total cholesterol change in response to fenofibrate in statin-treated type 2 diabetes
22	38948831	38988117	39286	DEL	1	APOBEC3A	Bladder cancer,Breast cancer
22	38948831	38988117	39286	DEL	1	APOBEC3B	Asthma exacerbations in inhaled corticosteroid treatment,Breast cancer,Response to methotrexate in juvenile idiopathic arthritis
22	38964074	38988117	24102	DEL	43 (20)	APOBEC3B	Asthma exacerbations in inhaled corticosteroid treatment,Breast cancer,Response to methotrexate in juvenile idiopathic arthritis
22	41471732	41536192	64460	DUP	1	ACO2	Neuroticism
22	41471732	41536192	64460	DUP	1	POLR3H	Neuroticism,Schizophrenia
22	42125965	42135344	9478	DEL	34 (3)	CYP2D6	Autism spectrum disorder or schizophrenia,Intelligence,Response to serotonin reuptake inhibitors in MDD (plasma drug and metabolite levels),Schizophrenia
22	42559471	42566424	6957	DEL	6	SERHL2	Severe influenza A (H1N1) infection
22	43142477	43143221	744	DEL	1	MCAT	Prostate cancer (SNP x SNP interaction)
22	43497227	43499029	1829	DEL	8 (1)	MPPED1	Itch intensity from mosquito bite adjusted by bite size
22	45328008	45328388	370	DUP	71 (53)	FAM118A	Chronic inflammatory diseases (pleiotropy),Heel bone mineral density,Peanut allergy (maternal genetic effects)
22	45328014	45328341	284	DEL	326 (180)	FAM118A	Chronic inflammatory diseases (pleiotropy),Heel bone mineral density,Peanut allergy (maternal genetic effects)
22	45328029	45328029	78	INS	3	FAM118A	Chronic inflammatory diseases (pleiotropy),Heel bone mineral density,Peanut allergy (maternal genetic effects)
22	45328053	45328053	112	INS	3	FAM118A	Chronic inflammatory diseases (pleiotropy),Heel bone mineral density,Peanut allergy (maternal genetic effects)
22	50170702	50177098	6396	DEL	1	PANX2	Acne (severe)
X	1302913	1303273	360	DEL	2 (2)	CSF2RA	Schizophrenia
X	1303284	1305019	1735	DEL	1 (1)	CSF2RA	Schizophrenia
X	1336327	1343798	7471	DEL	1	IL3RA	Schizophrenia
X	1341192	1342969	1777	DEL	1 (1)	IL3RA	Schizophrenia
X	1621982	1623732	1750	DEL	1	ASMT	Body mass index
X	3093130	3102714	9584	DEL	1 (1)	ARSF	Tuberculosis (SNP x SNP interaction)
X	3112534	3112585	51	DEL	2	ARSF	Tuberculosis (SNP x SNP interaction)
X	7844600	8466547	621947	DEL	1 (1)	VCX3B	Cognitive performance
X	8427388	8466598	39210	DEL	1 (1)	VCX3B	Cognitive performance
X	8466064	8466212	146	DEL	270 (106)	VCX3B	Cognitive performance
X	8466342	8466342	63	INS	1	VCX3B	Cognitive performance
X	56236832	56710098	473265	INV	2 (2)	KLF8	Blood trace element (Zn levels),Male-pattern baldness
X	80699625	80700143	518	DUP	1	BRWD3	Photic sneeze reflex
X	86625411	86862529	237118	DUP	1	DACH2	Childhood ear infection
X	123130980	123288581	157596	DUP	19 (15)	GRIA3	Mortality in sepsis
X	128008251	128107757	99502	DEL	6 (5)	ACTRT1	Pulse pressure,Systolic blood pressure
a, The number of individuals containing the SV, the value in parenthesis indicates the homozygous SV.

## Sheet: Data S9-2
Supplementary Data 9. SVs and associated genes in GWAS, OMIM and COSMIC datasets
OMIM
Chr	SV start	SV end	Average SV lengtha	SV type	Individuals (homozygous)b	Gene	Phenotype
1	25329029	25369057	40028	INV	3	RHCE	blood
1	25329029	25369057	40028	INV	3	RHD	blood
1	25377645	25404500	26855	INV	1	RHCE	blood
1	25387671	25395365	7694	INV	1	RHCE	blood
1	40277373	40285273	7900	DEL	1	ZMPSTE24	lipodystrophy
1	46270779	46270779	88	INS	13	RAD54L	adenocarcinoma,breast cancer,lymphoma
1	47247950	47264415	16463	DUP	6	STIL	microcephaly
1	152303179	152312927	9734	DUP	15 (1)	FLG	dermatitis,ichthyosis
1	152305675	152305675	956	INS	1	FLG	dermatitis,ichthyosis
1	197374298	197430992	56694	DEL	1	CRB1	leber amaurosis,retinitis pigmentosa
1	215831823	215840295	8472	DEL	1	USH2A	retinitis pigmentosa,usher syndrome
1	216079550	216120939	41389	DEL	1	USH2A	retinitis pigmentosa,usher syndrome
1	230703950	230706819	2869	DEL	1	AGT	hypertension
2	25161488	25161540	52	DEL	1	POMC	obesity
2	48562757	48722797	160040	DUP	1	LHCGR	adenocarcinoma,adenoma,adrenoleukodystrophy,aids,albinism,alopecia,alzheimer disease,amelogenesis imperfecta,amyloidosis,aneurysm,anomalies,arrhythmogenic right ventricular dysplasia,arthrogryposis,asperger syndrome,asthma,atopy,atrial fibrillation,attention-deficit hyperactivity disorder,autism,autoimmune disease,bardet-biedl syndrome,bare lymphocyte syndrome,bartter syndrome,blood,body mass ind…
2	71465613	71519513	53900	DUP	1	DYSF	muscular dystrophy,myopathy
2	71548539	71550384	1845	DUP	1	DYSF	muscular dystrophy,myopathy
2	120752563	120800801	48236	DUP	2 (2)	GLI2	anomalies
2	178432256	178436145	3888	DEL	30	PRKRA	dystonia
2	178436320	178441610	6118	DEL	6	PRKRA	dystonia
2	178443391	178450240	6640	DEL	12	PRKRA	dystonia
2	178450415	178450966	551	DEL	2	PRKRA	dystonia
2	178652397	178659321	6918	DUP	2	TTN	cardiomyopathy,cardiomyopathy, dilated,cardiomyopathy, hypertrophic,muscular dystrophy,myopathy
2	178747096	178747160	64	DEL	3	TTN	cardiomyopathy,cardiomyopathy, dilated,cardiomyopathy, hypertrophic,muscular dystrophy,myopathy
2	201198835	201211946	13110	DEL	2	CASP10	gastric cancer,lymphoma,lymphoproliferative syndrome
3	9995584	11870473	1874889	DEL	58	ATP2B2	deafness
3	9995584	11870473	1874889	DEL	58	FANCD2	anemia,fanconi anemia
3	9995584	11870473	1874889	DEL	58	GHRL	obesity
3	9995584	11870473	1874889	DEL	58	VHL	pheochromocytoma,renal cell carcinoma
3	10050341	11870472	1819942	DEL	38	ATP2B2	deafness
3	10050341	11870472	1819942	DEL	38	FANCD2	anemia,fanconi anemia
3	10050341	11870472	1819942	DEL	38	GHRL	obesity
3	10050341	11870472	1819942	DEL	38	VHL	pheochromocytoma,renal cell carcinoma
3	14172830	14173981	1151	DEL	1	XPC	xeroderma pigmentosum
4	1236958	1237471	513	DEL	1 (1)	CTBP1	adenocarcinoma,adenoma,adrenoleukodystrophy,aids,albinism,alopecia,alzheimer disease,amelogenesis imperfecta,amyloidosis,aneurysm,anomalies,arrhythmogenic right ventricular dysplasia,arthrogryposis,asperger syndrome,asthma,atopy,atrial fibrillation,attention-deficit hyperactivity disorder,autism,autoimmune disease,bardet-biedl syndrome,bare lymphocyte syndrome,bartter syndrome,blood,body mass ind…
4	1237498	1237498	70	INS	96 (37)	CTBP1	adenocarcinoma,adenoma,adrenoleukodystrophy,aids,albinism,alopecia,alzheimer disease,amelogenesis imperfecta,amyloidosis,aneurysm,anomalies,arrhythmogenic right ventricular dysplasia,arthrogryposis,asperger syndrome,asthma,atopy,atrial fibrillation,attention-deficit hyperactivity disorder,autism,autoimmune disease,bardet-biedl syndrome,bare lymphocyte syndrome,bartter syndrome,blood,body mass ind…
4	2337064	3678059	1340995	DEL	1	ADD1	hypertension
4	70481290	70481358	68	DEL	1	MUC7	asthma
4	70481434	70481499	68	DEL	144 (105)	MUC7	asthma
4	87615923	87616034	108	DEL	338 (113)	DSPP	deafness
4	154610942	154611854	912	DUP	1	FGG	thrombophilia
4	168893835	168903057	9222	DEL	1	PALLD	pancreatic cancer
5	41181497	41181497	81	INS	1 (1)	C6	cdeficiency
5	42628460	42630888	2433	DEL	102 (35)	GHR	stature
5	68202513	68235910	33397	DEL	1 (1)	PIK3R1	adenocarcinoma,adenoma,adrenoleukodystrophy,aids,albinism,alopecia,alzheimer disease,amelogenesis imperfecta,amyloidosis,aneurysm,anomalies,arrhythmogenic right ventricular dysplasia,arthrogryposis,asperger syndrome,asthma,atopy,atrial fibrillation,attention-deficit hyperactivity disorder,autism,autoimmune disease,bardet-biedl syndrome,bare lymphocyte syndrome,bartter syndrome,blood,body mass ind…
5	80788523	80834194	45671	DEL	1	MSH3	endometrial cancer
5	161998583	162002990	4407	DEL	1	GABRG2	convulsions,epilepsy,seizures
6	10497950	10515148	17198	DEL	1	GCNT2	blood,cataract
6	29771078	29918287	147201	DEL	43 (1)	HLA-G	asthma
6	29815854	29975762	154595	DEL	6	HLA-G	asthma
6	31984691	32023790	39099	DEL	1	C4A	blood,cdeficiency,systemic lupus erythematosus
6	31984691	32023790	39099	DEL	1	C4B	cdeficiency
6	32043721	32043842	120	DEL	3 (1)	TNXB	ehlers-danlos
6	32055625	32056415	790	DEL	1	TNXB	ehlers-danlos
6	32056162	32058071	1909	DEL	1	TNXB	ehlers-danlos
6	123677222	124027180	349958	DUP	1	NKAIN2	infections
6	124111392	124149813	38421	DUP	1	NKAIN2	infections
6	145614399	145643393	28994	DEL	1	EPM2A	epilepsy
7	66638114	66675225	37111	DUP	1	KCTD7	epilepsy
7	75724251	75742439	18186	DUP	1	HIP1	prostate cancer
8	1743796	1858984	115188	DEL	1	CLN8	ceroid-lipofuscinosis, neuronal,epilepsy
8	94392902	94394110	1208	DEL	1	RAD54B	adenocarcinoma,lymphoma
8	94393660	94394057	397	DEL	1 (1)	RAD54B	adenocarcinoma,lymphoma
8	124470778	124493104	22326	DEL	1	RNF139	renal cell carcinoma
8	127740015	127745884	5869	DUP	1	MYC	lymphoma
9	223706	383708	160002	DUP	1	DOCK8	mental retardation
9	333501	334677	1176	DEL	1	DOCK8	mental retardation
9	120410870	120420576	9706	DEL	1	CDK5RAP2	microcephaly
9	133071300	133071373	107	DEL	154 (40)	CEL	diabetes
9	133071532	133071636	119	DEL	3	CEL	diabetes
10	4929820	5080261	150441	DEL	1	AKR1C2	obesity
10	8058826	8058826	102	INS	1	GATA3	deafness
10	13117361	13119986	2625	DEL	1	OPTN	glaucoma
10	26186426	26427810	241384	DEL	1	MYO3A	deafness
10	49486187	49518348	32161	DEL	1	ERCC6	lung cancer,macular degeneration
10	53740006	54054127	314121	INV	1	PCDH15	deafness,usher syndrome
10	68827756	68828094	331	DEL	405 (3)	STOX1	preeclampsia
10	122582975	122612434	27734	DEL	1	DMBT1	glioblastoma
10	122584836	122599148	15196	DUP	3	DMBT1	glioblastoma
10	122586519	122591962	5460	DEL	3 (1)	DMBT1	glioblastoma
10	122603257	122616478	13230	DEL	72 (6)	DMBT1	glioblastoma
10	122607317	122612418	5112	DEL	57 (26)	DMBT1	glioblastoma
11	640026	640126	96	DEL	133 (93)	DRD4	attention-deficit hyperactivity disorder,parkinson disease
11	640113	640113	114	INS	12 (8)	DRD4	attention-deficit hyperactivity disorder,parkinson disease
11	5201647	5229059	27412	DEL	1	HBB	anemia,thalassemia
11	9839682	9839774	94	DEL	34	SBF2	charcot-marie-tooth disease
11	35222309	35237981	15672	DUP	5	CD44	blood
11	126290630	126292840	2210	DEL	2	TIRAP	malaria,tuberculosis
12	1780766	1828240	47474	DUP	1	CACNA2D4	cone dystrophy
12	7190517	7190606	83	DEL	12	PEX5	adrenoleukodystrophy,zellweger syndrome
12	10157540	10165274	7734	DUP	3	OLR1	myocardial infarction
14	50908944	50908944	56	INS	1 (1)	PYGL	glycogen storage disease
14	90695157	92546976	1851819	DEL	1	FBLN5	cutis laxa,macular degeneration
15	31772011	32109445	337434	DUP	1	CHRNA7	schizophrenia
15	42801161	42801316	156	DEL	2 (1)	TTBK2	ataxia,spinocerebellar ataxia
15	44364203	44857549	493347	DEL	3	SPG11	spastic paraplegia
15	44857549	45026632	175431	INV	148 (13)	SORD	cataract
15	48220200	48232844	12644	DEL	1	SLC12A1	bartter syndrome
16	165396	184704	19311	DEL	4 (1)	HBA1	anemia,thalassemia
16	165396	184704	19311	DEL	4 (1)	HBA2	anemia,thalassemia
16	14932794	16351589	1418794	DEL	6	MYH11	aneurysm
16	21258463	21261886	3423	DEL	1	CRYM	deafness
16	23314697	23339044	24347	DUP	1	SCNN1B	pseudohypoaldosteronism
16	23353119	23357486	4367	DEL	1	SCNN1B	pseudohypoaldosteronism
16	54104464	54114377	9913	DEL	1	FTO	obesity
16	72788584	72788647	63	DEL	3	ZFHX3	prostate cancer
16	89790655	89795023	4368	DEL	1	FANCA	anemia,fanconi anemia
16	89916622	89919621	2999	DEL	1	MC1R	albinism,melanoma,skin/hair/eye pigmentation
17	4933850	4933929	77	DEL	214 (4)	GP1BA	neuropathy
17	16382324	16382554	230	DEL	1	UBB	orofacial cleft
17	16944838	16950409	5571	DEL	1	TNFRSF13B	immunodeficiency
17	40818851	40818851	59	INS	115 (3)	KRT10	ichthyosis,nevus
17	45613820	46277008	663188	DEL	1	CRHR1	adenocarcinoma,adenoma,adrenoleukodystrophy,aids,albinism,alopecia,alzheimer disease,amelogenesis imperfecta,amyloidosis,aneurysm,anomalies,arrhythmogenic right ventricular dysplasia,arthrogryposis,asperger syndrome,asthma,atopy,atrial fibrillation,attention-deficit hyperactivity disorder,autism,autoimmune disease,bardet-biedl syndrome,bare lymphocyte syndrome,bartter syndrome,blood,body mass ind…
17	45613820	46277008	663188	DEL	1	MAPT	dementia,parkinson disease
17	75276119	75280216	4097	DEL	1	SLC25A19	microcephaly
18	31381439	31430082	48645	DEL	2	DSG4	hypotrichosis
18	50944509	50949971	5462	DEL	1	ME2	epilepsy
18	50944533	50945597	1064	DEL	1 (1)	ME2	epilepsy
18	50946526	50950162	3636	DUP	1 (1)	ME2	epilepsy
19	7745562	7745632	70	DEL	1	CD209	hiv,tuberculosis
19	7745713	7745920	207	DEL	7	CD209	hiv,tuberculosis
19	7745899	7745899	71	INS	1	CD209	hiv,tuberculosis
19	48935540	48959076	23536	DUP	1 (1)	BAX	colorectal cancer,leukemia
19	54811233	54828964	17768	DEL	16 (1)	KIR3DL1	aids
20	2825780	3839984	1014206	DEL	6 (1)	AVP	diabetes
20	2825780	3839984	1014206	DEL	6 (1)	SLC4A11	corneal dystrophy,deafness
21	44287180	44349861	62681	DEL	1	PFKL	anemia
22	20338539	21164125	825586	DEL	1	SNAP29	ichthyosis,neuropathy
22	24288952	24667424	378472	DEL	1	ADORA2A	adenocarcinoma,adenoma,adrenoleukodystrophy,aids,albinism,alopecia,alzheimer disease,amelogenesis imperfecta,amyloidosis,aneurysm,anomalies,arrhythmogenic right ventricular dysplasia,arthrogryposis,asperger syndrome,asthma,atopy,atrial fibrillation,attention-deficit hyperactivity disorder,autism,autoimmune disease,bardet-biedl syndrome,bare lymphocyte syndrome,bartter syndrome,blood,body mass ind…
22	37724223	37724223	230	INS	267 (21)	TRIOBP	deafness
X	2779203	2782142	2939	DEL	1	XG	blood
X	6533581	8169079	1635493	DEL	44 (26)	STS	ichthyosis
X	47847991	48395972	547981	DUP	1 (1)	ZNF81	mental retardation
X	52405520	52861028	455508	DEL	8 (5)	SSX2	sarcoma
X	80699625	80700143	518	DUP	1	BRWD3	mental retardation
X	123130980	123288581	157596	DUP	19 (15)	GRIA3	mental retardation
a, The average length of this SV in multiple samples, not the exact difference between start and end of the SV.
b, The number of individuals containing the SV, the value in parenthesis indicates the homozygous SV.

## Sheet: Data S9-3
Supplementary Data 9. SVs and associated genes in GWAS, OMIM and COSMIC datasets
COSMIC
Chr	SV start	SV end	SV length	SV type	Individuals (homozygous)a	Gene	Phenotype
1	47247950	47264415	16463	DUP	6	STIL	Cancer
1	155188676	155188676	81	INS	2	MUC1	Cancer
1	155188748	155188748	73	INS	1	MUC1	Cancer
1	155188899	155189235	349	DEL	311 (15)	MUC1	Cancer
1	155189244	155189244	110	INS	1	MUC1	Cancer
1	155189872	155189934	80	DEL	8 (5)	MUC1	Cancer
1	155190800	155191369	345	DEL	226 (94)	MUC1	Cancer
1	155191091	155191091	116	INS	3 (1)	MUC1	Cancer
1	155191281	155191281	102	INS	2	MUC1	Cancer
1	155191913	155191973	60	DEL	1	MUC1	Cancer
2	106403070	106410412	7356	DEL	10	RGPD3	Cancer
2	215299941	215316769	16828	DUP	1 (1)	ATIC	Cancer
3	9995584	11870473	1874889	DEL	58	FANCD2	Cancer
3	9995584	11870473	1874889	DEL	58	VHL	Cancer
3	10050341	11870472	1819942	DEL	38	FANCD2	Cancer
3	10050341	11870472	1819942	DEL	38	VHL	Cancer
3	14172830	14173981	1151	DEL	1	XPC	Cancer
3	89460824	90479383	1018559	INV	1	EPHA3	Cancer
3	128627052	128657342	29649	INV	45 (5)	RPN1	Cancer
3	186784217	186959925	175708	DUP	1	EIF4A2	Cancer
3	195746510	195749162	2650	DEL	3	MUC4	Cancer
3	195778887	195780135	1248	DEL	1	MUC4	Cancer
3	195778993	195778993	139	INS	1	MUC4	Cancer
3	195779111	195779431	308	DEL	7 (2)	MUC4	Cancer
3	195779154	195779249	101	DEL	2	MUC4	Cancer
3	195779260	195779361	101	DEL	1	MUC4	Cancer
3	195779601	195780241	399	DEL	4 (2)	MUC4	Cancer
3	195779605	195779700	95	DEL	2	MUC4	Cancer
3	195779677	195779677	617	INS	1	MUC4	Cancer
3	195779681	195779681	108	INS	1	MUC4	Cancer
3	195780236	195780236	190	INS	5 (1)	MUC4	Cancer
3	195780366	195780551	189	DEL	3	MUC4	Cancer
3	195780490	195780586	129	DEL	4 (2)	MUC4	Cancer
3	195780651	195780795	156	DEL	2 (1)	MUC4	Cancer
3	195780719	195780719	148	INS	1	MUC4	Cancer
3	195781055	195781152	97	DEL	1	MUC4	Cancer
3	195781208	195781208	429	INS	1	MUC4	Cancer
3	195781308	195781405	97	DEL	1	MUC4	Cancer
3	195781570	195781666	96	DEL	75 (21)	MUC4	Cancer
3	195781596	195781596	52	INS	1	MUC4	Cancer
3	195781613	195781613	89	INS	1 (1)	MUC4	Cancer
3	195781633	195781633	240	INS	1	MUC4	Cancer
3	195781670	195781853	183	DEL	1	MUC4	Cancer
3	195781783	195781926	143	DEL	1	MUC4	Cancer
3	195782080	195782416	327	DEL	15 (9)	MUC4	Cancer
3	195782347	195782439	92	DEL	1	MUC4	Cancer
3	195782556	195782653	98	DEL	32 (23)	MUC4	Cancer
3	195782994	195783124	122	DEL	43 (31)	MUC4	Cancer
3	195783359	195783794	354	DEL	308 (214)	MUC4	Cancer
3	195783567	195783567	187	INS	1 (1)	MUC4	Cancer
3	195783730	195783730	91	INS	3 (2)	MUC4	Cancer
3	195783929	195784025	96	DEL	1 (1)	MUC4	Cancer
3	195784478	195784575	93	DEL	199 (122)	MUC4	Cancer
3	195784535	195784535	200	INS	3 (1)	MUC4	Cancer
3	195784556	195784698	142	DEL	2	MUC4	Cancer
3	195785714	195785714	92	INS	12 (2)	MUC4	Cancer
3	195786335	195788099	1169	DEL	203 (85)	MUC4	Cancer
3	195786542	195786542	92	INS	103 (82)	MUC4	Cancer
3	195786949	195787192	243	DEL	1 (1)	MUC4	Cancer
3	195787237	195787332	95	DEL	1	MUC4	Cancer
3	195787635	195787635	227	INS	1	MUC4	Cancer
3	195787711	195787711	91	INS	1	MUC4	Cancer
3	195787758	195787758	183	INS	1	MUC4	Cancer
3	195787913	195788004	91	DEL	1 (1)	MUC4	Cancer
3	195788510	195788561	51	DEL	1 (1)	MUC4	Cancer
3	195788557	195788557	51	INS	1	MUC4	Cancer
3	195788606	195788660	54	DEL	1	MUC4	Cancer
3	195923157	197508746	1585589	DEL	1	TFRC	Cancer
4	40136394	40168739	32345	DUP	1 (1)	N4BP2	Cancer
5	68202513	68235910	33397	DEL	1 (1)	PIK3R1	Cancer
5	180134874	180635483	500468	INV	6 (1)	FLT4	Cancer
6	29815854	29975762	154595	DEL	6	HLA-A	Cancer
6	29895372	29952012	49627	DEL	2	HLA-A	Cancer
6	29943256	29944072	816	DEL	102 (26)	HLA-A	Cancer
7	75724251	75742439	18186	DUP	1	HIP1	Cancer
7	98956532	98956532	97	INS	1	TRRAP	Cancer
7	152122780	152263416	140636	DUP	1	KMT2C	Cancer
7	152199305	152199305	116	INS	1	KMT2C	Cancer
8	1743796	1858984	115188	DEL	1	ARHGEF10	Cancer
8	30092885	30103621	10736	DUP	1 (1)	LEPROTL1	Cancer
8	127740015	127745884	5869	DUP	1	MYC	Cancer
10	8058826	8058826	102	INS	1	GATA3	Cancer
11	3003711	3005765	2054	DEL	1	CARS	Cancer
11	96092042	96092096	54	DEL	1	MAML2	Cancer
12	50806756	50852960	46204	DEL	1	ATF1	Cancer
12	56717696	56717834	121	DEL	3	NACA	Cancer
12	56717847	56717916	75	DEL	11	NACA	Cancer
12	56717943	56718014	77	DEL	4	NACA	Cancer
12	56718109	56718177	69	DEL	329 (25)	NACA	Cancer
12	56718552	56718620	69	DEL	2 (1)	NACA	Cancer
12	122277259	122288979	11720	DEL	1	CLIP1	Cancer
12	122335426	122337228	1802	DEL	1	CLIP1	Cancer
13	35604883	35607395	2512	DUP	1	NBEA	Cancer
13	91964708	93490522	1525814	INV	1	GPC5	Cancer
13	91965595	93940605	1975010	DUP	1	GPC5	Cancer
13	92046053	92489598	443545	DUP	1	GPC5	Cancer
14	50742201	50748793	6592	DEL	1	NIN	Cancer
14	61688417	61718006	29589	DEL	1	HIF1A	Cancer
14	90695157	92546976	1851819	DEL	1	TRIP11	Cancer
15	44364203	44857549	493347	DEL	3	B2M	Cancer
15	88117590	88471253	353663	DUP	1	NTRK3	Cancer
16	11965871	11968237	2366	DEL	1	TNFRSF17	Cancer
16	14932794	16351589	1418794	DEL	6	MYH11	Cancer
16	72788584	72788647	63	DEL	3	ZFHX3	Cancer
16	89790655	89795023	4368	DEL	1	FANCA	Cancer
17	35844565	35844644	79	DEL	1	TAF15	Cancer
17	80235145	80265341	30196	DUP	1 (1)	RNF213	Cancer
19	6780869	6799166	18297	DEL	1 (1)	VAV1	Cancer
19	7745562	7745632	70	DEL	1	CD209	Cancer
19	7745713	7745920	207	DEL	7	CD209	Cancer
19	7745899	7745899	71	INS	1	CD209	Cancer
19	8881869	8896593	14586	DUP	36 (5)	MUC16	Cancer
19	8896564	8910650	14102	DUP	127 (13)	MUC16	Cancer
19	8896593	8898884	2237	DEL	12	MUC16	Cancer
19	8896593	8901456	4947	DEL	25 (1)	MUC16	Cancer
19	8902313	8904628	2315	DEL	1	MUC16	Cancer
19	21249564	22771714	1522150	DEL	1	ZNF429	Cancer
19	21516636	21561386	45857	INV	19 (1)	ZNF429	Cancer
19	21535526	21542909	7383	DUP	1	ZNF429	Cancer
19	32884452	32888469	4017	DUP	1	CEP89	Cancer
19	48935540	48959076	23536	DUP	1 (1)	BAX	Cancer
20	42313780	42369144	55364	DEL	1	PTPRT	Cancer
22	19270744	19297829	27088	DEL	3	CLTCL1	Cancer
22	19275579	19278512	2933	DEL	1	CLTCL1	Cancer
22	20338539	21164125	825586	DEL	1	LZTR1	Cancer
22	38948831	38988117	39286	DEL	1	APOBEC3B	Cancer
22	38964074	38988117	24102	DEL	43 (20)	APOBEC3B	Cancer
X	37009825	37009893	68	DEL	1	FAM47C	Cancer
X	37009865	37009931	66	DEL	1	FAM47C	Cancer
X	37010054	37010126	71	DEL	8 (4)	FAM47C	Cancer
X	52405520	52861028	455508	DEL	8 (5)	SSX2	Cancer
a, The number of individuals containing the SV, the value in parenthesis indicates the homozygous SV.
